# Supplementary material for: Exploring Eye, Hair, and Skin Pigmentation in a Spanish Population: Insights from Hirisplex-S Predictions
Source: Genes (Basel). 2024 Oct 16;15(10):1330. doi: 10.3390/genes15101330 (PMC11507238; doi:10.3390/genes15101330)
Supplement: Supplementary file 1 [file genes-15-01330-s001.zip]

Archive with 1 entries (1 files):
- genes-3251135-supplementary.xlsx
