# Supplementary material for: Exploring Eye, Hair, and Skin Pigmentation in a Spanish Population: Insights from Hirisplex-S Predictions
Source: Genes (Basel). 2024 Oct 16;15(10):1330. doi: 10.3390/genes15101330 (PMC11507238; doi:10.3390/genes15101330)
Supplement: Supplementary file 1 [file genes-15-01330-s001.zip › genes-3251135-supplementary.xlsx]

## Sheet: Key
	Supplementary Table S1	Summary of the SNPs analysed.
	Supplementary Table S2	Amplicon size, sequences and concentration of SNaPshot primers used in first amplification and minisequencing.
	Supplementary Table S3	Allele and genotype frequencies in SNPs analysed. Comparison of the allele frequencies distribution between study and Iberian data through a chi-squared test (χ2) and the P-values of the Hardy-Weinberg equilibrium (HWE) test is also included. P-values < threshold are highlighted in red.
	Supplementary Table S4	Results of phenotypes obtained after applying the HIrisPlex-S prediction tool and comparison with the associated data. Probabilities used to determine the predicted phenotype are highlighted in bold and in blue.

## Sheet: Supl. Table S1
Supplementary Table S1. Summary of the SNPs analysed.
SNP	Locus	Alleles	Reference allele	MAF	Candidate genes	Pigmentation trait	Analysis method
rs1042602	chr11:89178528	C / A	C	0.37 (A)	TYR	hair, skin	Fluidigm
rs10756819	chr9:16858086	G / A	G	0.32 (G)	BNC2	skin	SNaPShot
rs1110400	chr16:89919722	T / C	T	< 0.01 (C)	MC1R	hair, skin	SNaPShot
rs1126809	chr11:89284793	G / A	G	0.25 (A)	TYR	skin	Fluidigm
rs1129038	chr15:28111713	C / T	C	0.36 (C)	HERC2	skin	Fluidigm
rs11547464	chr16:89919683	G / A	G	< 0.01 (A)	MC1R	hair, skin	Fluidigm
rs12203592	chr6:396321	C / T	C	0.12 (T)	IRF4	iris, hair, skin	Fluidigm
rs12441727	chr15:28026629	G / A	G	0.13 (A)	OCA2	skin	Fluidigm
rs12821256	chr12:88934558	T / C	T	0.12 (C)	KITLG	hair, skin	SNaPShot
rs12896399	chr14:92307319	G / T	G	0.43 (T)	LOC105370627	iris, skin	Fluidigm
rs12913832	chr15:28120472	A / G	A	0.36 (A)	HERC2	iris, hair, skin	Fluidigm
rs1393350	chr11:89277878	G / A	G	0.24 (A)	TYR	iris, skin	Fluidigm
rs1426654	chr15:48134287	A / G	A	< 0.01 (G)	SLC24A5	skin	SNaPShot
rs1470608	chr15:28042975	G / T	G	0.17 (T)	OCA2	skin	Fluidigm
rs1545397	chr15:27942626	A / T	A	0.08 (T)	OCA2	skin	Fluidigm
rs1667394	chr15:28285036	C / T	C	0.24 (C)	HERC2	skin	SNaPShot
rs16891982	chr5:33951588	C / G	C	0.06 (C)	SLC45A2	iris, hair, skin	SNaPShot
rs17128291	chr14:92416482	A / G	A	0.16 (G)	SLC24A4	skin	Fluidigm
rs1800407	chr15:27985172	C / T	C	0.08 (T)	OCA2	iris, hair, skin	Fluidigm
rs1800414*	chr15:27951891	T / C	T	< 0.01 (C)	OCA2	skin	Fluidigm
rs1805005	chr16:89919436	G / T	G	0.11 (T)	MC1R	hair	Fluidigm
rs1805006	chr16:89919510	C / A	C	< 0.01 (A)	MC1R	hair, skin	SNaPShot
rs1805007	chr16:89919709	C / T	C	0.07 (T)	MC1R	hair, skin	SNaPShot
rs1805008	chr16:89919736	C / T	C	0.06 (T)	MC1R	hair, skin	Fluidigm
rs1805009	chr16:89920138	G / C	G	< 0.01 (C)	MC1R	hair	SNaPShot
rs201326893	chr16:89919714	C / A	C	< 0.01 (A)	MC1R	hair	Fluidigm
rs2238289	chr15:28208069	A / G	A	0.20 (G)	HERC2	skin	Fluidigm
rs2228479*	chr16:89919532	G / A	G	0.05 (A)	MC1R	hair, skin	Fluidigm
rs2378249	chr20:34630286	A / G	A	0.12 (G)	PIGU	hair, skin	Fluidigm
rs2402130	chr14:92334859	A / G	A	0.21 (G)	SLC24A4	hair, skin	Fluidigm
rs28777	chr5:33958854	A / C	A	0.04 (A)	SLC45A2	hair, skin	Fluidigm
rs3114908	chr16:89317317	C / T	C	0.31 (T)	ANKRD11	skin	Fluidigm
rs312262906*	chr16:89919342	AA / AAA	AA	< 0.01 (AAA)	MC1R	hair	Fluidigm
rs3212355	chr16:89917970	C / T	C	< 0.01 (T)	MC1R	skin	Fluidigm
rs4959270	chr6:457748	C / A	C	0.48 (A)	LOC105374875	hair	SNaPShot
rs6059655	chr20:34077942	G / A	G	0.04 (A)	RALY	skin	Fluidigm
rs6119471	chr20:34197406	C / G	C	< 0.01 (G)	ASIP	skin	Fluidigm
rs6497292*	chr15:28251049	A / G	A	0.09 (G)	HERC2	skin	Fluidigm
rs683	chr9:12709305	C / A	C	0.37 (C)	TYRP1	hair, skin	Fluidigm
rs8051733	chr16:89957798	A / G	A	0.28 (G)	DEF8	skin	Fluidigm
rs885479	chr16:89919746	G / A	G	0.07 (A)	MC1R	hair, skin	Fluidigm
* These markers were excluded due to missing results.

## Sheet: Supl. Table S2
Supplementary Table S2. Amplicon size, sequences and concentration of SNaPshot primers used in first amplification and minisequencing.
SNP	Allele change	Primer Sequence (5’ – 3’)	Amplicon size (bp)	Primer Final Concentration (µM)	SBE Primer Sequence (5’ – 3’)	SBE Direction	SBE Primer Final Concentration (µM)
rs1426654	A/G	CATTTATGTTCAGCCCTTGGA	221	0.9	ACTAAACTAGGTGCCACGTCGTGAAAGTCTGACAATGTCTCAGGATGTTGCAGGC	Fw	0.4
		ATGCCAATATCTCCCTTTGTG
rs1805009	G/C	TTCTTCCTGCATCTCACACTC	241	0.9	GACAAAACTGACTAAACTAGGTGCCACGTCGTGAAAGTCTGACAATCATCTGCAATGCCATCATC	Fw	0.4
		ACACAATATCACCACCTCCC
rs4959270	A/C	GTCTCACAAGAACTCACTATCAC	237	0.9	GTGAAAGTCTGACAAAACTGACTAAACTAGGTGCCACGTCGTGAAAGTCTGACAAATCCAAACTATGACACTATG	Fw	0.9
		CAATAACAGCACAAAGGATGGA
rs1805007	C/T	CTACATCTCCATCTTCTACGCA	114	0.9	ACGTCGTGAAAGTCTGACAATCTCCATCTTCTACGCACTG	Fw	0.9
		ATGAAGAGCGTGCTGAAGAC
rs12821256	C/T	TACAAAGAAGAGGAAACTGTGG	220	0.9	GTGCCACGTCGTGAAAGTCTGACAATTAGGGTTTTTTTCCTTTAG	Fw	0.9
		CTTAGTCATAAAGTTCCCTGGAG
rs1110400	C/T	CTACATCTCCATCTTCTACGCA	114	0.9	AACTGACTAAACTAGGTGCCACGTCGTGAAAGTCTGACAACGCACTGNGCTACCACAGCA	Fw	0.9
		ATGAAGAGCGTGCTGAAGAC
rs1805006	A/C	CCATGTACTGCTTCATCTGCT	152	0.9	AGTCTGACAAAACTGACTAAACTAGGTGCCACGTCGTGAAAGTCTGACAATGCTGCCTGGCCTTGTCGGA	Fw	0.9
		CACGTCAATGACATTGTCCAG
rs16891982	G/C	TCCAAGTTGTGCTAGACCAGA	128	0.9	GAAAGTCTGACAAGTTGGATGTTGGGGCTT	Rv	0.6
		CGAAAGAGGAGTCGAGGTTG
rs10756819	A/G	AAAGCAAGCTCATGTTTCCA	145	0.9	GACTGACTAAACTAGGTGCCACGTCGTGAAAGTCTGACAACCAGTTATTTTGGGTTTGGA	Fw	0.9
		CGTCATGACTAGAAAAACACCAA
rs1667394	C/T	CACCATTAAGACGCAGCAAT	130	0.6	ACTAAACTAGGTGCCACGTCGTGAAAGTCTGACAAAGCAATTCAAAACGTGCATA	Fw	0.6
		CAGCTGTAGAGAGAGACTTTGAGG

## Sheet: Supl. Table S3
Supplementary Table S3. Allele and genotype frequencies in SNPs analysed. Comparison of the allele frequencies distribution between study and Iberian data through a chi-squared test (χ2) and the P-values of the Hardy-Weinberg equilibrium (HWE) test is also included. P-values < threshold are highlighted in red.
SNPs	Alleles	Allele frequencies							Genotype frequencies			HWE2
		Study data (N=412)		European Data1 (N=1006)		Iberian Data1 (N=214)		Xi2 p-value Study-IBS2	Study data (N=412)
		A	a	A	a	A	a		HmA	Ht	Hma
rs1042602	C > A	0.553269	0.446731	0.628231	0.371769	0.607477	0.392523	0.154069	0.312349	0.48184	0.205811	0.62119
rs10756819	G > A	0.651332	0.348668	0.675944	0.324056	0.682243	0.317757	0.395697	0.42615	0.450363	0.123487	0.91433
rs1110400	T > C	0.950363	0.0496368	0.992048	0.00795229	0.976636	0.0233645	0.0957403	0.900726	0.0992736	0	0.61409
rs1126809	G > A	0.758495	0.241505	0.747515	0.252485	0.705607	0.294393	0.112541	0.572816	0.371359	0.0558252	0.89223
rs1129038	C > T	0.64199	0.35801	0.364811	0.635189	0.67757	0.32243	0.331133	0.402913	0.478155	0.118932	0.45036
rs11547464	G > A	0.985401	0.0145985	0.991054	0.00894632	0.971963	0.0280374	0.180176	0.970803	0.0291971	0	1
rs12203592	C > T	0.843066	0.156934	0.883698	0.116302	0.873832	0.126168	0.262304	0.705596	0.274939	0.0194647	0.57773
rs12441727	G > A	0.81068	0.18932	0.873757	0.126243	0.82243	0.17757	0.694418	0.660194	0.300971	0.038835	0.7487
rs12821256	T > C	0.951574	0.0484262	0.878728	0.121272	0.948598	0.0514019	0.857429	0.905569	0.0920097	0.00242131	1
rs12896399	G > T	0.683698	0.316302	0.569583	0.430417	0.654206	0.345794	0.410944	0.457421	0.452555	0.0900243	0.42705
rs12913832	A > G	0.644769	0.355231	0.363817	0.636183	0.67757	0.32243	0.369702	0.413625	0.462287	0.124088	0.9128
rs1393350	G > A	0.776699	0.223301	0.756461	0.243539	0.714953	0.285047	0.058065	0.604369	0.34466	0.0509709	0.88767
rs1426654	A > G	0.96368	0.0363196	0.997018	0.00298211	1	0	0.00466932	0.934625	0.0581114	0.00726392	0.01206
rs1470608	G > T	0.732446	0.267554	0.831014	0.168986	0.747664	0.252336	0.652813	0.539952	0.384988	0.0750605	0.70768
rs1545397	A > T	0.885922	0.114078	0.922465	0.0775348	0.911215	0.088785	0.28987	0.796117	0.179612	0.0242718	0.04506
rs1667394	T > C	0.633172	0.366828	0.756461	0.243539	0.565421	0.434579	0.0689061	0.326877	0.612591	0.0605327	0
rs16891982	C > G	0.83414	0.16586	0.93837	0.0616302	0.817757	0.182243	0.568918	0.709443	0.249395	0.0411622	0.0501
rs17128291	A > G	0.811893	0.188107	0.841948	0.158052	0.799065	0.200935	0.670437	0.662621	0.298544	0.038835	0.62858
rs1800407	C > T	0.895884	0.104116	0.924453	0.0755467	0.901869	0.0981308	0.797298	0.79661	0.198547	0.00484262	0.28951
rs1805005	G > T	0.849879	0.150121	0.887674	0.112326	0.845794	0.154206	0.881759	0.738499	0.22276	0.0387409	0.01944
rs1805006	C > A	0.998789	0.00121065	0.99006	0.00994036	0.990654	0.00934579	0.0479789	0.997579	0.00242131	0	1
rs1805007	C > T	0.943099	0.0569007	0.928429	0.0715706	0.96729	0.0327103	0.155195	0.886199	0.113801	0	0.63242
rs1805008	C > T	0.976998	0.0230024	0.93837	0.0616302	0.990654	0.00934579	0.20559	0.953995	0.0460048	0	1
rs1805009	G > C	0.98184	0.0181598	0.992048	0.00795229	0.985981	0.0140187	0.678896	0.96368	0.0363196	0	1
rs201326893	C > A	1	0	1	0	1	0	NA	1	0	0	Monomorphic locus
rs2238289	A > G	0.724515	0.275485	0.801193	0.198807	0.64486	0.35514	0.0223963	0.449029	0.550971	0	0
rs2378249	A > G	0.880779	0.119221	0.882704	0.117296	0.878505	0.121495	0.927268	0.77129	0.218978	0.00973236	0.4863
rs2402130	A > G	0.742092	0.257908	0.787276	0.212724	0.775701	0.224299	0.312459	0.542579	0.399027	0.0583942	0.44174
rs28777	A > C	0.884709	0.115291	0.956262	0.0437376	0.873832	0.126168	0.659793	0.788835	0.191748	0.0194175	0.22396
rs3114908	C > T	0.723844	0.276156	0.688867	0.311133	0.757009	0.242991	0.329951	0.523114	0.40146	0.0754258	1
rs3212355	C > T	1	0	1	0	1	0	NA	1	0	0	Monomorphic locus
rs4959270	C > A	0.51937	0.48063	0.523857	0.476143	0.509346	0.490654	0.793675	0.205811	0.627119	0.16707	0
rs6059655	G > A	0.960784	0.0392157	0.95825	0.0417495	0.976636	0.0233645	0.267402	0.92402	0.0735294	0.00245098	0.46912
rs6119471	C > G	0.992665	0.00733496	0.999006	0.000994036	0.995327	0.0046729	0.672728	0.98533	0.0146699	0	1
rs683	A > C	0.54902	0.45098	0.627237	0.372763	0.607477	0.392523	0.125074	0.29902	0.5	0.20098	0.92073
rs8051733	A > G	0.789216	0.210784	0.724652	0.275348	0.803738	0.196262	0.641156	0.629902	0.318627	0.0514706	0.37698
rs885479	G > A	0.965602	0.034398	0.930417	0.0695825	0.981308	0.0186916	0.239074	0.938575	0.0540541	0.00737101	0.00862
NA: statistics could not be calculated
1 1000Genome Project database
2 P-value Bonferroni (α=0.05/37)			0.00135135

## Sheet: Supl. Table S4
Supplementary Table S4. Results of phenotypes obtained after applying the HIrisPlex-S prediction tool and comparison with the associated data. Probabilities used to determine the predicted phenotype are highlighted in bold and in blue.
Sample	Iris pigmentation								Hair pigmentation									Skin pigmentation
	Blue	Intermediate	Brown	Predicted phenotype		Actual colour	Match		Blond	Red	Brown	Black	Light	Dark	Predicted phenotype	Actual colour	Match	Very Pale	Pale	Intermediate	Dark	Dark-Black	Predicted phenotype		Actual colour	Match
				Strict approach	Flexible approach		Strict approach	Flexible approach															Strict approach	Flexible approach		Strict approach	Flexible approach
RA002	0.000476256	0.017959	0.981565	Brown	Brown	Brown	Correct	Correct	0.0225873	0.000112628	0.397862	0.579438	0.0736083	0.926392	Black / Dark-brown	Black	Correct	2.13148e-14	7.52934e-17	0.975193	0.0215633	0.00324387	Intermediate	Intermediate	Dark	Incorrect	Incorrect
RA003	0.000581138	0.0171922	0.982227	Brown	Brown	Brown	Correct	Correct	0.100374	0.000753553	0.636542	0.262331	0.242079	0.757921	Brown / Dark-brown	Black	Incorrect	0.00791836	0.0174943	0.464839	0.506424	0.00332419	Dark	Dark	Intermediate	Incorrect	Incorrect
RA004	0.84781	0.0876628	0.0645269	Blue	Blue	Blue	Correct	Correct	0.492047	0.00603431	0.446457	0.0554614	0.868519	0.131481	Brown / Dark-brown	Black	Incorrect	0.0601359	0.149446	0.78869	0.00171294	1.48982e-05	Intermediate	Intermediate	Pale	Incorrect	Incorrect
RA005	0.00276036	0.020476	0.976764	Brown	Brown	Brown	Correct	Correct	0.0192374	0.0472641	0.684983	0.248515	0.0907496	0.90925	Black / Dark-brown	Black	Correct	2.40665e-16	3.83098e-19	0.0390965	0.178814	0.782089	Dark-black	Dark-black	Intermediate	Incorrect	Incorrect
RA006	0.00821961	0.101913	0.889867	Brown	Brown	Intermediate	Incorrect	Incorrect	0.0490284	0.000726733	0.625034	0.325211	0.124862	0.875138	Brown / Dark-brown	Black	Incorrect	0.0512318	0.181316	0.762548	0.00368696	0.00121729	Intermediate4	Lighter intermediate	Intermediate	Correct	Correct
RA007	0.0990307	0.134249	0.76672	Brown	Brown	Intermediate	Incorrect	Incorrect	0.319656	0.00199393	0.565562	0.112787	0.692712	0.307288	Brown / Dark-brown	Black	Incorrect	0.0301863	0.0652951	0.853999	0.0498322	0.000686947	Intermediate	Intermediate	Intermediate	Correct	Correct
RA008	0.000272645	0.00878599	0.990941	Brown	Brown	Brown	Correct	Correct	0.0236835	0.000182934	0.484675	0.491458	0.0611697	0.93883	Black / Dark-brown	Black	Correct	0.0168416	0.0346595	0.939799	9.46695e-19	0.00870021	Intermediate	Intermediate	Dark	Incorrect	Incorrect
RA009	0.128515	0.150327	0.721158	Brown	Brown	Brown	Correct	Correct	0.0246707	0.000298374	0.539161	0.43587	0.109443	0.890557	Brown / Dark-brown	Black	Incorrect	0.111368	0.0697286	0.778768	0.0397689	0.000366337	Intermediate	Intermediate	Pale	Incorrect	Incorrect
RA010	0.140879	0.152456	0.706665	Brown	Brown	Intermediate	Incorrect	Incorrect	0.396013	0.00388504	0.488139	0.111963	0.790861	0.209139	Brown / Dark-brown	Black	Incorrect	0.0251701	0.0675046	0.747031	0.148842	0.0114522	Intermediate	Intermediate	Pale	Incorrect	Incorrect
RA011	0.00137831	0.0411708	0.957451	Brown	Brown	Brown	Correct	Correct	0.00555607	0.0146879	0.681104	0.298652	0.0144706	0.985529	Black / Dark-brown	Black	Correct	0.0432393	0.0190419	0.529538	0.402094	0.00608609	Intermediate3	Intermediate to dark	Pale	Incorrect	Incorrect
RA012	0.0454	0.110732	0.843868	Brown	Brown	NA	NA	NA	0.0292068	0.000641367	0.624995	0.345157	0.0694539	0.930546	Black / Dark-brown	Black	Correct	0.033998	0.0310302	0.572781	0.258516	0.103675	Intermediate3	Intermediate to dark	Dark	Incorrect	Correct
RA014	0.00100599	0.0348252	0.964169	Brown	Brown	Brown	Correct	Correct	0.12278	0.000552556	0.549246	0.327422	0.242509	0.757491	Brown / Dark-brown	Black	Incorrect	0.0106872	0.0559655	0.795893	0.136674	0.000780402	Intermediate	Intermediate	Dark	Incorrect	Incorrect
RA015	0.049186	0.127248	0.823566	Brown	Brown	Brown	Correct	Correct	0.0400112	0.0419938	0.666731	0.251264	0.0971686	0.902831	Black / Dark-brown	Black	Correct	0.431913	0.0773541	0.490733	2.98527e-16	5.20473e-20	Undefined	Undefined	Pale	Undefined	Undefined
RA016	0.140879	0.152456	0.706665	Brown	Brown	Intermediate	Incorrect	Incorrect	0.319578	0.00213164	0.530516	0.147774	0.676673	0.323327	Brown / Dark-brown	Black	Incorrect	0.102489	0.126842	0.585082	0.0893733	0.096214	Intermediate	Intermediate	Pale	Incorrect	Incorrect
RA017	0.000113666	0.0100703	0.989816	Brown	Brown	Brown	Correct	Correct	0.00195542	4.64567e-05	0.33718	0.660818	0.00493831	0.995062	Black / Dark-brown	Black	Correct	0.0207452	0.0409469	0.856512	0.0533566	0.0284394	Intermediate	Intermediate	Intermediate	Correct	Correct
RA018	0.0737132	0.132778	0.793509	Brown	Brown	Brown	Correct	Correct	0.315825	0.00204398	0.553566	0.128565	0.660361	0.339639	Brown / Dark-brown	Black	Incorrect	0.0747123	0.190314	0.734146	5.99188e-20	0.000827402	Intermediate4	Lighter intermediate	Pale	Incorrect	Incorrect
RA019	0.000127314	0.00682898	0.993044	Brown	Brown	Brown	Correct	Correct	0.0271965	0.000513137	0.570537	0.401754	0.0385615	0.961439	Black / Dark-brown	Brown	Correct	0.0712521	0.0183098	0.905506	5.2619e-18	0.00493172	Intermediate	Intermediate	Pale	Incorrect	Incorrect
RA020	0.0255185	0.0627224	0.911759	Brown	Brown	Intermediate	Incorrect	Incorrect	0.115107	0.00251318	0.704491	0.177888	0.328006	0.671994	Brown / Dark-brown	Black	Incorrect	0.00375839	0.00770485	0.63762	0.348202	0.00271412	Intermediate3	Intermediate to dark	Intermediate	Correct	Correct
RA021	0.883508	0.0729258	0.0435664	Blue	Blue	Intermediate	Incorrect	Incorrect	0.607785	0.00334245	0.33112	0.0577527	0.90514	0.0948604	Blond / Dark-blond	Brown	Incorrect	0.0877572	0.169136	0.722615	0.0171048	0.00338752	Intermediate4	Lighter intermediate	Pale	Incorrect	Incorrect
RA022	0.18443	0.150207	0.665363	Undefined1	Intermediate-brown	Brown	Uncertain	Correct	0.269282	0.00418306	0.620164	0.106371	0.744924	0.255076	Brown / Dark-brown	Black	Incorrect	0.0104204	0.0660468	0.838919	0.0581057	0.0265086	Intermediate	Intermediate	Intermediate	Correct	Correct
RA024	0.000418352	0.016445	0.983137	Brown	Brown	Brown	Correct	Correct	0.0647875	0.0410269	0.700935	0.19325	0.214106	0.785894	Brown / Dark-brown	Black	Incorrect	0.00049558	0.000971551	0.0419346	0.113462	0.843137	Dark-black	Dark-black	Dark	Incorrect	Incorrect
RA025	0.0965581	0.150077	0.753365	Brown	Brown	Brown	Correct	Correct	0.0135305	0.00019185	0.396359	0.589919	0.0355502	0.96445	Black / Dark-brown	Black	Correct	0.207253	0.0747468	0.59213	0.125616	0.000254676	Intermediate	Intermediate	Intermediate	Correct	Correct
RA026	0.000271927	0.0133903	0.986338	Brown	Brown	Brown	Correct	Correct	0.0912569	0.00120312	0.669721	0.237819	0.233619	0.766381	Brown / Dark-brown	Black	Incorrect	0.0153858	0.051246	0.931605	1.0079e-17	0.00176355	Intermediate	Intermediate	Intermediate	Correct	Correct
RA027	0.0737132	0.132778	0.793509	Brown	Brown	Intermediate	Incorrect	Incorrect	0.330567	0.00163896	0.524169	0.143626	0.673718	0.326282	Brown / Dark-brown	Black	Incorrect	0.0226532	0.0586836	0.630473	0.27271	0.0154801	Intermediate3	Intermediate to dark	Intermediate	Correct	Correct
RA028	0.175838	0.311882	0.51228	Undefined1	Intermediate-brown	Intermediate	Uncertain	Correct	0.0171523	0.00054429	0.524559	0.457744	0.05554	0.94446	Black / Dark-brown	Black	Correct	0.342592	0.118876	0.535958	0.00239663	0.000178295	Intermediate	Intermediate	Pale	Incorrect	Incorrect
RA029	5.942e-05	0.00530513	0.994635	Brown	Brown	Brown	Correct	Correct	0.0449195	0.0314223	0.801605	0.122053	0.434914	0.565086	Brown / Dark-brown	Black	Incorrect	0.0272081	0.0154446	0.484757	0.471295	0.00129535	Undefined	Undefined	Intermediate	Undefined	Undefined
RA030	0.00109934	0.0322726	0.966628	Brown	Brown	Brown	Correct	Correct	0.0506326	0.000744993	0.703976	0.244647	0.185242	0.814758	Brown / Dark-brown	Black	Incorrect	0.0704818	0.089957	0.626547	0.212852	0.00016239	Intermediate3	Intermediate to dark	Intermediate	Correct	Correct
RA031	0.000516305	0.0252285	0.974255	Brown	Brown	Brown	Correct	Correct	0.0256222	0.000822464	0.597169	0.376386	0.0420509	0.957949	Black / Dark-brown	Black	Correct	0.00609853	0.0163045	0.775436	0.155832	0.0463294	Intermediate4	Darker intermediate	Intermediate	Correct	Correct
RA032	0.0100286	0.0522977	0.937674	Brown	Brown	Brown	Correct	Correct	0.0271088	0.000455367	0.609596	0.36284	0.148059	0.851941	Brown / Dark-brown	Black	Incorrect	0.00136719	0.00391909	0.216481	0.503704	0.274529	Dark3	Dark to dark-black	Intermediate	Incorrect	Incorrect
RA033	0.966059	0.0285597	0.00538094	Blue	Blue	Blue	Correct	Correct	0.327874	0.00451461	0.541715	0.125897	0.744719	0.255281	Brown / Dark-brown	Black	Incorrect	0.175688	0.221488	0.589431	0.00666008	0.00673332	Intermediate	Intermediate	Pale	Incorrect	Incorrect
RA034	7.50963e-05	0.00682221	0.993103	Brown	Brown	Brown	Correct	Correct	0.0043028	7.17757e-05	0.427781	0.567845	0.00693797	0.993062	Black / Dark-brown	Black	Correct	0.00174417	0.00118676	0.223033	0.772667	0.00136863	Dark	Dark	Dark	Correct	Correct
RA035	0.0185378	0.060543	0.920919	Brown	Brown	Brown	Correct	Correct	0.12274	0.126258	0.66986	0.0811416	0.503799	0.496201	Brown / Dark-brown	Black	Incorrect	0.216496	0.0760379	0.707466	7.11992e-34	1.15772e-21	Intermediate4	Lighter intermediate	Pale	Incorrect	Incorrect
RA036	0.18443	0.150207	0.665363	Undefined1	Intermediate-brown	Intermediate	Uncertain	Correct	0.441961	0.00453346	0.458796	0.09471	0.834682	0.165318	Brown / Dark-brown	Black	Incorrect	0.0313193	0.114297	0.769275	0.0256623	0.0594458	Intermediate	Intermediate	Intermediate	Correct	Correct
RA037	0.0990307	0.134249	0.76672	Brown	Brown	Brown	Correct	Correct	0.24909	0.00472342	0.675841	0.0703451	0.747605	0.252395	Brown / Dark-brown	Black	Incorrect	0.0342493	0.0649092	0.861994	0.0226506	0.0161972	Intermediate	Intermediate	Pale	Incorrect	Incorrect
RA038	0.000581138	0.0171922	0.982227	Brown	Brown	Brown	Correct	Correct	0.284084	0.0200638	0.614254	0.0815986	0.753623	0.246377	Brown / Dark-brown	Black	Incorrect	0.0180384	0.137137	0.844824	1.44277e-16	1.99363e-21	Intermediate	Intermediate	Pale	Incorrect	Incorrect
RA040	0.0454	0.110732	0.843868	Brown	Brown	Brown	Correct	Correct	0.01416	0.00111763	0.789114	0.195608	0.163649	0.836351	Brown / Dark-brown	Black	Incorrect	0.036086	0.0491965	0.755557	0.155906	0.00325385	Intermediate4	Darker intermediate	Intermediate	Correct	Correct
RA043	5.942e-05	0.00530513	0.994635	Brown	Brown	Brown	Correct	Correct	0.0161095	8.59974e-05	0.381422	0.602383	0.033662	0.966338	Black / Dark-brown	Brown	Correct	5.02382e-16	8.71534e-19	0.146055	0.752742	0.101202	Dark	Dark	Pale	Incorrect	Incorrect
RA044	0.000113666	0.0100703	0.989816	Brown	Brown	Brown	Correct	Correct	0.00523853	0.000161641	0.56208	0.432519	0.00796932	0.992031	Black / Dark-brown	Black	Correct	0.0184735	0.0168629	0.365628	0.592175	0.00686078	Dark	Dark	Intermediate	Incorrect	Incorrect
RA047	1.2918e-05	0.00209115	0.997896	Brown	Brown	Brown	Correct	Correct	0.00780831	0.00164609	0.570068	0.420478	0.0353453	0.964655	Black / Dark-brown	Black	Correct	0.0133065	0.00289095	0.183673	0.80009	4.01379e-05	Dark	Dark	Intermediate	Incorrect	Incorrect
RA048	0.18443	0.150207	0.665363	Undefined1	Intermediate-brown	Brown	Uncertain	Correct	0.309006	0.00259312	0.572365	0.116036	0.695572	0.304428	Brown / Dark-brown	Black	Incorrect	0.0287232	0.0856941	0.728798	0.154996	0.00178897	Intermediate4	Darker intermediate	Intermediate	Correct	Correct
RA049	0.000418352	0.016445	0.983137	Brown	Brown	Brown	Correct	Correct	0.068214	0.000287145	0.517258	0.414241	0.122538	0.877462	Brown / Dark-brown	Black	Incorrect	0.00622646	0.00840193	0.38104	0.595238	0.00909334	Dark	Dark	Pale	Incorrect	Incorrect
RA050	0.0255185	0.0627224	0.911759	Brown	Brown	Brown	Correct	Correct	0.102154	0.00281229	0.69189	0.203144	0.212704	0.787296	Brown / Dark-brown	Black	Incorrect	0.00528544	0.0101434	0.318739	0.428066	0.237767	Undefined	Undefined	Intermediate	Undefined	Undefined
RA052	0.00100599	0.0348252	0.964169	Brown	Brown	Brown	Correct	Correct	0.204013	0.00136086	0.576086	0.21854	0.47243	0.52757	Brown / Dark-brown	Black	Incorrect	0.0252578	0.0884771	0.777204	0.0689744	0.0400866	Intermediate	Intermediate	Pale	Incorrect	Incorrect
RA053	0.195666	0.247777	0.556557	Undefined1	Intermediate-brown	Brown	Uncertain	Correct	0.371088	0.00186676	0.48486	0.142185	0.696069	0.303931	Brown / Dark-brown	Black	Incorrect	0.0789771	0.181727	0.670405	0.0429361	0.0259551	Intermediate	Intermediate	Intermediate	Correct	Correct
RA055	0.0737132	0.132778	0.793509	Brown	Brown	Brown	Correct	Correct	0.275901	0.00170775	0.574214	0.148177	0.59287	0.40713	Brown / Dark-brown	Black	Incorrect	0.0507235	0.0717303	0.765953	0.105169	0.00642409	Intermediate	Intermediate	Intermediate	Correct	Correct
RA056	0.789334	0.117221	0.0934444	Blue	Blue	Blue	Correct	Correct	0.0585048	0.00379677	0.729831	0.207867	0.129666	0.870334	Brown / Dark-brown	Black	Incorrect	0.240275	0.059303	0.601497	0.0976201	0.00130446	Intermediate	Intermediate	Intermediate	Correct	Correct
RA057	0.000893128	0.0210921	0.978015	Brown	Brown	Brown	Correct	Correct	0.111328	0.00121981	0.616665	0.270787	0.271563	0.728437	Brown / Dark-brown	Black	Incorrect	0.0188977	0.0175121	0.608943	0.349504	0.00514321	Intermediate3	Intermediate to dark	Intermediate	Correct	Correct
RA058	0.0990307	0.134249	0.76672	Brown	Brown	Intermediate	Incorrect	Incorrect	0.302039	0.00458775	0.624368	0.0690055	0.807693	0.192307	Brown / Dark-brown	Black	Incorrect	0.00962119	0.0403975	0.885003	0.0624361	0.00254176	Intermediate	Intermediate	Intermediate	Correct	Correct
RA059	0.000127314	0.00682898	0.993044	Brown	Brown	Brown	Correct	Correct	0.0280702	0.000171952	0.519087	0.452671	0.105317	0.894683	Brown / Dark-brown	Black	Incorrect	0.00226732	0.00918188	0.36962	0.608491	0.01044	Dark	Dark	Dark	Correct	Correct
RA060	0.0255185	0.0627224	0.911759	Brown	Brown	Intermediate	Incorrect	Incorrect	0.0910659	0.00200446	0.711048	0.195881	0.328674	0.671326	Brown / Dark-brown	Black	Incorrect	0.00276515	0.00990564	0.422105	0.543038	0.0221868	Dark	Dark	Dark	Correct	Correct
RA061	1.99289e-05	0.00257529	0.997405	Brown	Brown	Brown	Correct	Correct	0.00262196	8.76181e-05	0.133021	0.86427	0.00583114	0.994169	Black / Dark-brown	Black	Correct	1.07054e-14	1.35747e-17	0.999993	2.26813e-08	6.78185e-06	Intermediate	Intermediate	Dark	Incorrect	Incorrect
RA062	0.000127314	0.00682898	0.993044	Brown	Brown	Brown	Correct	Correct	0.0264535	0.000223672	0.50974	0.463583	0.0467526	0.953247	Black / Dark-brown	Black	Correct	0.00293404	0.00316316	0.186067	0.781155	0.0266809	Dark	Dark	Dark	Correct	Correct
RA063	0.0990307	0.134249	0.76672	Brown	Brown	Brown	Correct	Correct	0.284865	0.00279901	0.532755	0.179581	0.618756	0.381244	Brown / Dark-brown	Black	Incorrect	0.0640931	0.0899429	0.843104	0.00170505	0.00115484	Intermediate	Intermediate	Pale	Incorrect	Incorrect
RA065	0.175838	0.311882	0.51228	Undefined1	Intermediate-brown	Blue	Uncertain	Incorrect	0.0336154	0.129096	0.68391	0.153379	0.100465	0.899535	Brown / Dark-brown	Black	Incorrect	0.554247	0.24509	0.200663	7.92747e-36	1.35677e-22	Very pale3	Very pale to pale	Pale	Incorrect	Correct
RA066	0.106244	0.152771	0.740986	Brown	Brown	Intermediate	Incorrect	Incorrect	0.277844	0.00305032	0.564213	0.154892	0.521709	0.478291	Brown / Dark-brown	Black	Incorrect	0.241426	0.150103	0.608082	3.01908e-19	0.000390081	Intermediate	Intermediate	Intermediate	Correct	Correct
RA067	0.0737132	0.132778	0.793509	Brown	Brown	Brown	Correct	Correct	0.362909	0.00253102	0.507366	0.127194	0.736447	0.263553	Brown / Dark-brown	Black	Incorrect	0.0354969	0.0589311	0.757883	0.145183	0.00250564	Intermediate	Intermediate	Intermediate	Correct	Correct
RA068	1.2918e-05	0.00209115	0.997896	Brown	Brown	Brown	Correct	Correct	0.00239679	1.37819e-05	0.204743	0.792846	0.00399029	0.99601	Black / Dark-brown	Black	Correct	5.80048e-17	8.10407e-20	0.0194816	0.881219	0.099299	Dark	Dark	Dark	Correct	Correct
RA070	0.129557	0.287862	0.582581	Undefined1	Intermediate-brown	Brown	Uncertain	Correct	0.0084753	0.000644678	0.715919	0.274961	0.0389625	0.961038	Black / Dark-brown	Black	Correct	0.171206	0.14019	0.684747	0.0038407	1.68558e-05	Intermediate	Intermediate	Intermediate	Correct	Correct
RA071	0.000516305	0.0252285	0.974255	Brown	Brown	Intermediate	Incorrect	Incorrect	0.0199133	0.000566048	0.696627	0.282894	0.0431737	0.956826	Black / Dark-brown	Brown	Correct	0.00672391	0.0218725	0.811662	0.149789	0.00995278	Intermediate4	Darker intermediate	Intermediate	Correct	Correct
RA072	0.0503227	0.113551	0.836126	Brown	Brown	Intermediate	Incorrect	Incorrect	0.3072	0.00498964	0.595831	0.0919786	0.795887	0.204113	Brown / Dark-brown	Black	Incorrect	0.00729746	0.0621412	0.745776	0.131188	0.0535971	Intermediate	Intermediate	Pale	Incorrect	Incorrect
RA073	5.942e-05	0.00530513	0.994635	Brown	Brown	Brown	Correct	Correct	0.0182304	0.00100006	0.696393	0.284377	0.0379723	0.962028	Black / Dark-brown	Brown	Correct	7.5296e-05	0.000354466	0.0313803	0.638119	0.330071	Dark3	Dark to dark-black	Dark	Correct	Correct
RA074	0.911091	0.056597	0.032312	Blue	Blue	Intermediate	Incorrect	Incorrect	0.702608	0.00497232	0.277387	0.0150326	0.977838	0.0221617	Blond	Brown	Incorrect	0.124506	0.214969	0.656548	0.00397695	2.21495e-08	Intermediate	Intermediate	Pale	Incorrect	Incorrect
RA075	0.156913	0.211081	0.632005	Undefined1	Intermediate-brown	Brown	Uncertain	Correct	0.0720061	0.00574193	0.81415	0.108102	0.392958	0.607042	Brown / Dark-brown	Black	Incorrect	0.122588	0.127982	0.730947	0.017768	0.000715705	Intermediate	Intermediate	Intermediate	Correct	Correct
RA076	0.000374189	0.0158991	0.983727	Brown	Brown	Brown	Correct	Correct	0.0050269	7.09968e-05	0.415765	0.579137	0.0159189	0.984081	Black / Dark-brown	Black	Correct	0.020767	0.0257441	0.691608	0.222005	0.0398756	Intermediate3	Intermediate to dark	Pale	Incorrect	Incorrect
RA081	0.250076	0.238329	0.511595	Undefined1	Intermediate-brown	Intermediate	Uncertain	Correct	0.277738	0.313032	0.400979	0.00825033	0.987384	0.0126163	Blond / Dark-blond	Blond	Correct	0.110373	0.23622	0.623465	0.0298777	6.39904e-05	Intermediate	Intermediate	Pale	Incorrect	Incorrect
RA082	8.18982e-05	0.00630929	0.993609	Brown	Brown	Brown	Correct	Correct	0.00289227	0.00397981	0.637524	0.355604	0.00815335	0.991847	Black / Dark-brown	Black	Correct	0.363264	0.020917	0.614755	9.99543e-18	0.00106406	Intermediate	Intermediate	Intermediate	Correct	Correct
RA083	0.883508	0.0729258	0.0435664	Blue	Blue	Blue	Correct	Correct	0.653122	0.00361964	0.302486	0.0407723	0.936593	0.0634074	Blond / Dark-blond	Blond	Correct	0.0956965	0.222251	0.621441	0.0392579	0.021353	Intermediate	Intermediate	Pale	Incorrect	Incorrect
RA085	0.000127314	0.00682898	0.993044	Brown	Brown	Brown	Correct	Correct	0.0944158	0.0142168	0.771143	0.120224	0.767425	0.232575	Brown / Dark-brown	Black	Incorrect	5.17554e-15	5.88904e-18	0.12807	0.871823	0.000107208	Dark	Dark	Intermediate	Incorrect	Incorrect
RA086	0.0279385	0.0728391	0.899222	Brown	Brown	Brown	Correct	Correct	0.135905	0.000961605	0.656584	0.20655	0.379584	0.620416	Brown / Dark-brown	Black	Incorrect	0.0297459	0.0279168	0.356138	0.557318	0.0288814	Dark	Dark	Dark	Correct	Correct
RA087	0.942364	0.0463717	0.0112645	Blue	Blue	Blue	Correct	Correct	0.350817	0.1268	0.504919	0.0174629	0.972103	0.0278971	Blond / Dark-blond	Brown	Incorrect	3.31213e-12	1.61279e-15	0.854061	0.14568	0.000258774	Intermediate	Intermediate	Pale	Incorrect	Incorrect
RA088	0.932343	0.046234	0.0214228	Blue	Blue	Blue	Correct	Correct	0.298294	0.672068	0.0294441	0.000193818	1	0	Blond / Dark-blond	Blond	Correct	1.73104e-12	5.02263e-16	0.999996	3.34097e-17	3.71541e-06	Intermediate	Intermediate	Pale	Incorrect	Incorrect
RA089	0.00187282	0.0643347	0.933793	Brown	Brown	Brown	Correct	Correct	0.0583947	0.0283654	0.851171	0.062069	0.54585	0.45415	Brown / Dark-brown	Black	Incorrect	0.0917973	0.163071	0.657057	0.0880732	1.28969e-06	Intermediate	Intermediate	Intermediate	Correct	Correct
RA091	0.000127314	0.00682898	0.993044	Brown	Brown	Brown	Correct	Correct	0.0217796	0.41091	0.530211	0.0370997	0.436162	0.563838	Brown / Dark-brown	Black	Incorrect	0.00925039	0.0111462	0.173402	0.806175	2.64543e-05	Dark	Dark	Intermediate	Incorrect	Incorrect
RA092	0.33223	0.31419	0.35358	Intermediate	Intermediate	Brown	Incorrect	Incorrect	0.219721	0.0751531	0.590706	0.11442	0.676024	0.323976	Brown / Dark-brown	Black	Incorrect	0.273758	0.270893	0.455349	3.43533e-18	9.9311e-25	Undefined	Undefined	Pale	Undefined	Undefined
RA093	0.0737132	0.132778	0.793509	Brown	Brown	Brown	Correct	Correct	0.320527	0.00413802	0.55716	0.118175	0.781257	0.218743	Brown / Dark-brown	Black	Incorrect	0.0174696	0.0537236	0.618992	0.190425	0.119389	Intermediate3	Intermediate to dark	Intermediate	Correct	Correct
RA094	0.0222473	0.0903188	0.887434	Brown	Brown	Brown	Correct	Correct	0.0164717	0.000747629	0.727964	0.254817	0.0514827	0.948517	Black / Dark-brown	Brown	Correct	0.0128409	0.0157372	0.572095	0.281672	0.117655	Intermediate3	Intermediate to dark	Intermediate	Correct	Correct
RA095	0.00266672	0.0564336	0.9409	Brown	Brown	Brown	Correct	Correct	0.0484842	0.000325815	0.48785	0.46334	0.0902422	0.909758	Black / Dark-brown	Black	Correct	0.0374799	0.0407513	0.40034	0.456193	0.0652359	Undefined	Undefined	Pale	Undefined	Undefined
RA096	0.0382985	0.0751457	0.886556	Brown	Brown	Brown	Correct	Correct	0.0872415	0.000818197	0.577579	0.334361	0.184768	0.815232	Brown / Dark-brown	Black	Incorrect	0.00267701	0.00271122	0.107527	0.518995	0.368089	Dark3	Dark to dark-black	Intermediate	Incorrect	Incorrect
RA098	0.000271927	0.0133903	0.986338	Brown	Brown	Brown	Correct	Correct	0.091414	0.000750566	0.617046	0.29079	0.269502	0.730498	Brown / Dark-brown	Black	Incorrect	0.00192621	0.0231977	0.605901	0.247339	0.121636	Intermediate3	Intermediate to dark	Dark	Incorrect	Correct
RA099	0.0990307	0.134249	0.76672	Brown	Brown	Brown	Correct	Correct	0.490066	0.0958889	0.383039	0.0310059	0.999996	3.77112e-06	Blond / Dark-blond	Black	Incorrect	0.017185	0.0348269	0.921536	8.63481e-17	0.0264525	Intermediate	Intermediate	Pale	Incorrect	Incorrect
RA100	0.0185378	0.060543	0.920919	Brown	Brown	Brown	Correct	Correct	0.0486692	0.000346756	0.524549	0.426435	0.116316	0.883684	Brown / Dark-brown	Black	Incorrect	0.0280737	0.0578644	0.5213	0.391821	0.000941735	Intermediate3	Intermediate to dark	Dark	Incorrect	Correct
RA101	0.18443	0.150207	0.665363	Undefined1	Intermediate-brown	Brown	Uncertain	Correct	0.279929	0.00167	0.58809	0.13031	0.628028	0.371972	Brown / Dark-brown	Black	Incorrect	0.152757	0.22563	0.598416	0.0111684	0.0120287	Intermediate	Intermediate	Pale	Incorrect	Incorrect
RA102	0.205842	0.324021	0.470136	Intermediate	Intermediate	Intermediate	Correct	Correct	0.135202	0.0116416	0.760367	0.0927891	0.538044	0.461956	Brown / Dark-brown	Blond	Incorrect	0.151737	0.167979	0.664059	0.0111445	0.00507979	Intermediate	Intermediate	Intermediate	Correct	Correct
RA103	0.789334	0.117221	0.0934444	Blue	Blue	Intermediate	Incorrect	Incorrect	0.126315	0.0493784	0.72647	0.0978365	0.826311	0.173689	Brown	Blond	Incorrect	0.331722	0.13683	0.495485	0.0347988	0.00116435	Undefined	Undefined	Dark	Undefined	Undefined
RA108	0.00153943	0.0425418	0.955919	Brown	Brown	Intermediate	Incorrect	Incorrect	0.27413	0.396311	0.297705	0.031854	0.943287	0.0567134	Blond / Dark-blond	Brown	Incorrect	0.190462	0.418556	0.390982	1.33065e-11	4.43606e-13	Undefined	Undefined	Intermediate	Undefined	Undefined
RA109	0.948341	0.0375409	0.0141177	Blue	Blue	Blue	Correct	Correct	0.540601	0.00692374	0.408593	0.0438828	0.930143	0.0698575	Blond / Dark-blond	Blond	Correct	0.146537	0.1924	0.513241	0.033184	0.114638	Intermediate	Intermediate	Pale	Incorrect	Incorrect
RA110	0.143336	0.227376	0.629288	Undefined1	Intermediate-brown	Intermediate	Uncertain	Correct	0.435863	0.113075	0.429131	0.0219306	0.965923	0.0340767	Blond / Dark-blond	Brown	Incorrect	0.166231	0.198545	0.626538	0.0086793	6.75421e-06	Intermediate	Intermediate	Pale	Incorrect	Incorrect
RA111	0.00109934	0.0322726	0.966628	Brown	Brown	Brown	Correct	Correct	0.0256035	0.00046337	0.611591	0.362342	0.0553591	0.944641	Black / Dark-brown	Brown	Correct	0.00932747	0.0597845	0.841667	0.054095	0.0351258	Intermediate	Intermediate	Intermediate	Correct	Correct
RA112	0.000516305	0.0252285	0.974255	Brown	Brown	Brown	Correct	Correct	0.0214681	0.00122023	0.367594	0.609718	0.0416808	0.958319	Black / Dark-brown	Brown	Correct	0.0192479	0.100015	0.880737	4.71124e-11	2.23285e-09	Intermediate	Intermediate	Pale	Incorrect	Incorrect
RA113	0.281857	0.241617	0.476527	Intermediate	Intermediate	Intermediate	Correct	Correct	0.0769385	0.000644384	0.586131	0.336287	0.184136	0.815864	Brown / Dark-brown	Blond	Incorrect	0.388513	0.127702	0.431923	0.051114	0.000748816	Undefined	Undefined	Pale	Undefined	Undefined
RA114	0.119224	0.213104	0.667672	Undefined1	Intermediate-brown	NA	NA	NA	0.107049	0.00131867	0.605548	0.286084	0.289672	0.710328	Brown / Dark-brown	Blond	Incorrect	0.116602	0.117171	0.746912	0.019275	3.9802e-05	Intermediate	Intermediate	Intermediate	Correct	Correct
RA116	0.000418352	0.016445	0.983137	Brown	Brown	Brown	Correct	Correct	0.0842526	0.000466542	0.60035	0.31493	0.169134	0.830866	Brown / Dark-brown	Blond	Incorrect	0.00361267	0.0165751	0.389446	0.493161	0.0972054	Undefined	Undefined	Intermediate	Undefined	Undefined
RA117	0.0737132	0.132778	0.793509	Brown	Brown	NA	NA	NA	0.321385	0.0038022	0.520555	0.154258	0.610538	0.389462	Brown / Dark-brown	Blond	Incorrect	0.0168655	0.0712594	0.413622	0.181741	0.316512	Undefined	Undefined	Pale	Undefined	Undefined
RA118	0.0191	0.221215	0.759685	Brown	Brown	Brown	Correct	Correct	0.0311934	0.00543031	0.815284	0.148093	0.158769	0.841231	Brown / Dark-brown	Blond	Incorrect	0.241792	0.17193	0.581654	0.00455487	6.89844e-05	Intermediate	Intermediate	Pale	Incorrect	Incorrect
RA119	0.119224	0.213104	0.667672	Undefined1	Intermediate-brown	Brown	Uncertain	Correct	0.0952796	0.00259311	0.695938	0.206189	0.298203	0.701797	Brown / Dark-brown	Blond	Incorrect	0.0391412	0.072681	0.829898	0.050217	0.00806318	Intermediate	Intermediate	Pale	Incorrect	Incorrect
RA120	0.33223	0.31419	0.35358	Intermediate	Intermediate	Intermediate	Correct	Correct	0.113189	0.00545262	0.767446	0.113912	0.501109	0.498891	Brown / Dark-brown	Blond	Incorrect	0.124936	0.267642	0.600354	0.00428076	0.00278722	Intermediate	Intermediate	Intermediate	Correct	Correct
RA121	0.00191171	0.0429762	0.955112	Brown	Brown	Brown	Correct	Correct	0.00707063	0.000121493	0.545292	0.447516	0.0107084	0.989292	Black / Dark-brown	Black	Correct	4.39809e-14	2.73046e-17	0.568079	0.429734	0.0021864	Intermediate3	Intermediate to dark	Intermediate	Correct	Correct
RA122	0.0990307	0.134249	0.76672	Brown	Brown	Intermediate	Incorrect	Incorrect	0.365444	0.00170655	0.55502	0.07783	0.797202	0.202798	Brown / Dark-brown	Blond	Incorrect	0.0105292	0.0479104	0.727038	0.195857	0.0186658	Intermediate4	Darker intermediate	Pale	Incorrect	Incorrect
RA123	2.77056e-05	0.00269446	0.997278	Brown	Brown	Brown	Correct	Correct	0.00123182	4.47199e-06	0.129296	0.869467	0.00283738	0.997163	Black / Dark-brown	Black	Correct	1.11674e-28	1.36675e-34	0.0384823	0.432041	0.529476	Dark-black3	Dark-black to dark	Dark	Incorrect	Correct
RA124	0.000792045	0.0308951	0.968313	Brown	Brown	Brown	Correct	Correct	0.0207961	0.000638444	0.575521	0.403044	0.0318307	0.968169	Black / Dark-brown	Black	Correct	0.00656041	0.0184432	0.207268	0.458075	0.309654	Undefined	Undefined	Intermediate	Undefined	Undefined
RA125	9.15979e-05	0.00652834	0.99338	Brown	Brown	Brown	Correct	Correct	0.022528	0.0163742	0.626628	0.33447	0.119624	0.880376	Brown / Dark-brown	Blond	Incorrect	0.00085938	0.00339743	0.169104	0.458644	0.367995	Undefined	Undefined	Intermediate	Undefined	Undefined
RA126	0.180154	0.246591	0.573256	Undefined1	Intermediate-brown	Brown	Uncertain	Correct	0.0458775	0.0292689	0.794208	0.130646	0.628552	0.371448	Brown / Dark-brown	Blond	Incorrect	0.322237	0.169611	0.476616	0.0313896	0.000146205	Undefined	Undefined	Pale	Undefined	Undefined
RA127	0.783516	0.0882482	0.128235	Blue	Blue	Intermediate	Incorrect	Incorrect	0.353228	0.192449	0.437542	0.016781	0.968813	0.0311874	Blond / Dark-blond	Brown	Incorrect	0.199342	0.0902319	0.504031	0.205199	0.00119591	Intermediate3	Intermediate to dark	Intermediate	Correct	Correct
RA128	0.000271927	0.0133903	0.986338	Brown	Brown	Brown	Correct	Correct	0.0970349	0.000755831	0.609622	0.292587	0.215981	0.784019	Brown / Dark-brown	Blond	Incorrect	0.00591331	0.0255986	0.457433	0.451264	0.0597905	Undefined	Undefined	Intermediate	Undefined	Undefined
RA129	0.131129	0.224842	0.644029	Undefined1	Intermediate-brown	Intermediate	Uncertain	Correct	0.0328809	0.00482712	0.830638	0.131654	0.137677	0.862323	Brown / Dark-brown	Blond	Incorrect	0.0928933	0.0640973	0.820644	0.0214245	0.000940519	Intermediate	Intermediate	Pale	Incorrect	Incorrect
RA130	0.925847	0.0570715	0.0170818	Blue	Blue	Intermediate	Incorrect	Incorrect	0.198232	0.0222797	0.724466	0.0550226	0.71935	0.28065	Brown / Dark-brown	Blond	Incorrect	0.174241	0.29556	0.517285	0.0106794	0.00223488	Intermediate	Intermediate	Pale	Incorrect	Incorrect
RA131	2.77056e-05	0.00269446	0.997278	Brown	Brown	Brown	Correct	Correct	0.000760052	3.29458e-06	0.124334	0.874902	0.00150073	0.998499	Black / Dark-brown	Black	Correct	3.23436e-28	2.27681e-34	0.0642827	0.594754	0.340963	Dark3	Dark to dark-black	Dark	Correct	Correct
RA132	0.195666	0.247777	0.556557	Undefined1	Intermediate-brown	Brown	Uncertain	Correct	0.406704	0.00664829	0.509494	0.0771538	0.811739	0.188261	Brown / Dark-brown	Blond	Incorrect	0.0396377	0.10028	0.740813	0.0644906	0.0547785	Intermediate	Intermediate	Pale	Incorrect	Incorrect
RA133	0.000893128	0.0210921	0.978015	Brown	Brown	Brown	Correct	Correct	0.139704	0.0287271	0.64373	0.187838	0.597876	0.402124	Brown / Dark-brown	Blond	Incorrect	2.6824e-14	1.66063e-16	1	5.84216e-10	1.27405e-08	Intermediate	Intermediate	Pale	Incorrect	Incorrect
RA134	0.0209638	0.0656791	0.913357	Brown	Brown	Brown	Correct	Correct	0.0223445	0.000348301	0.629945	0.347362	0.107879	0.892121	Brown / Dark-brown	Blond	Incorrect	0.00136603	0.00165632	0.392144	0.506875	0.0979591	Dark	Dark	Intermediate	Incorrect	Incorrect
RA135	0.000113666	0.0100703	0.989816	Brown	Brown	Brown	Correct	Correct	0.00473929	0.000260905	0.638218	0.356781	0.0117647	0.988235	Black / Dark-brown	Brown	Correct	0.120457	0.0338794	0.637791	0.207826	4.60846e-05	Intermediate3	Intermediate to dark	Pale	Incorrect	Incorrect
RA138	0.250783	0.163046	0.586171	Undefined1	Intermediate-brown	Brown	Uncertain	Correct	0.42656	0.0866912	0.456779	0.0299689	0.95903	0.0409696	Blond / Dark-blond	Brown	Incorrect	0.343238	0.174339	0.349972	0.132231	0.000219594	Undefined	Undefined	Pale	Undefined	Undefined
RA139	0.0222473	0.0903188	0.887434	Brown	Brown	Brown	Correct	Correct	0.0310193	0.000487714	0.676571	0.291922	0.0888224	0.911178	Black / Dark-brown	Black	Correct	0.007128	0.0126223	0.266815	0.603829	0.109606	Dark	Dark	Dark	Correct	Correct
RA140	NA	NA	NA	NA	NA	Brown	NA	NA	0.368924	0.0026481	0.493511	0.134917	0.706052	0.293948	Brown / Dark-brown	Blond	Incorrect	0.0531832	0.075154	0.648291	0.211981	0.0113909	Intermediate3	Intermediate to dark	Intermediate	Correct	Correct
RA142	0.409089	0.308835	0.282076	Intermediate	Intermediate	Intermediate	Correct	Correct	0.228713	0.0603309	0.581844	0.129113	0.639723	0.360277	Brown / Dark-brown	Blond	Incorrect	0.22066	0.338378	0.440962	3.44468e-18	7.89348e-21	Undefined	Undefined	Pale	Undefined	Undefined
RA144	0.324023	0.246511	0.429467	Intermediate	Intermediate	Intermediate	Correct	Correct	0.555385	0.00298799	0.396906	0.0447212	0.928324	0.0716761	Blond / Dark-blond	Brown	Incorrect	0.156114	0.332067	0.492984	0.0185744	0.000260706	Undefined	Undefined	Pale	Undefined	Undefined
RA145	0.000792045	0.0308951	0.968313	Brown	Brown	Brown	Correct	Correct	0.0197403	0.000354507	0.554675	0.42523	0.0364758	0.963524	Black / Dark-brown	Brown	Correct	0.00472582	0.00716255	0.329216	0.312914	0.345982	Undefined	Undefined	Pale	Undefined	Undefined
RA146	0.0990307	0.134249	0.76672	Brown	Brown	Brown	Correct	Correct	0.230398	0.00171597	0.635309	0.132576	0.543529	0.456471	Brown / Dark-brown	Brown	Correct	0.0375381	0.0659082	0.67839	0.217133	0.0010309	Intermediate3	Intermediate to dark	Pale	Incorrect	Incorrect
RA147	0.00109934	0.0322726	0.966628	Brown	Brown	Brown	Correct	Correct	0.0333236	0.00105964	0.805858	0.159759	0.180834	0.819166	Brown / Dark-brown	Brown	Correct	0.0223072	0.0584428	0.812679	0.106339	0.000232455	Intermediate	Intermediate	Pale	Incorrect	Incorrect
RA148	0.29213	0.311292	0.396578	Intermediate	Intermediate	Brown	Incorrect	Incorrect	0.0283928	0.00102237	0.681375	0.28921	0.0865171	0.913483	Black / Dark-brown	Black	Correct	0.375771	0.316769	0.302804	0.00364246	0.00101361	Undefined	Undefined	Pale	Undefined	Undefined
RA149	0.00213493	0.0444017	0.953463	Brown	Brown	Brown	Correct	Correct	0.187	0.00219052	0.61107	0.19974	0.460815	0.539185	Brown / Dark-brown	Brown	Correct	0.00453924	0.0194491	0.68166	0.181278	0.113074	Intermediate3	Intermediate to dark	Intermediate	Correct	Correct
RA150	0.0737132	0.132778	0.793509	Brown	Brown	Brown	Correct	Correct	0.361498	0.00691681	0.582535	0.0490495	0.803784	0.196216	Brown / Dark-brown	Brown	Correct	0.0613346	0.0696695	0.86895	8.45468e-19	4.62463e-05	Intermediate	Intermediate	Intermediate	Correct	Correct
RA151	0.143336	0.227376	0.629288	Undefined1	Intermediate-brown	Brown	Uncertain	Correct	0.398876	0.00607055	0.504975	0.0900778	0.746103	0.253897	Brown / Dark-brown	Brown	Correct	0.0743464	0.136993	0.788559	1.2495e-19	0.000101267	Intermediate	Intermediate	Intermediate	Correct	Correct
RA152	NA	NA	NA	NA	NA	Brown	NA	NA	0.448923	0.010178	0.464808	0.0760908	0.823001	0.176999	Brown / Dark-brown	Brown	Correct	0.0360663	0.0943879	0.868612	4.57811e-19	0.00093423	Intermediate	Intermediate	Intermediate	Correct	Correct
RA153	0.0990307	0.134249	0.76672	Brown	Brown	Brown	Correct	Correct	0.277265	0.0126431	0.653263	0.0568288	0.776847	0.223153	Brown / Dark-brown	Brown	Correct	0.0197184	0.0904394	0.777484	0.104172	0.00818683	Intermediate	Intermediate	Pale	Incorrect	Incorrect
RA155	0.00109934	0.0322726	0.966628	Brown	Brown	Brown	Correct	Correct	0.0208108	0.000360211	0.590267	0.388562	0.0420464	0.957954	Black / Dark-brown	Brown	Correct	0.00707041	0.0322542	0.440278	0.423641	0.0967567	Undefined	Undefined	Pale	Undefined	Undefined
RA156	0.156913	0.211081	0.632005	Undefined1	Intermediate-brown	Intermediate	Uncertain	Correct	0.101785	0.0019846	0.716838	0.179392	0.32708	0.67292	Brown / Dark-brown	Brown	Correct	0.0994863	0.146981	0.708824	0.0444143	0.000294488	Intermediate	Intermediate	Pale	Incorrect	Incorrect
RA157	0.000272645	0.00878599	0.990941	Brown	Brown	Brown	Correct	Correct	0.0752072	0.0492912	0.508158	0.367344	0.547768	0.452232	Brown / Dark-brown	Brown	Correct	0.02301	0.0988669	0.878123	2.34861e-10	2.35887e-10	Intermediate	Intermediate	Dark	Incorrect	Incorrect
RA158	0.00205105	0.0597481	0.938201	Brown	Brown	Brown	Correct	Correct	0.00360352	0.000322787	0.640164	0.355909	0.00966424	0.990336	Black / Dark-brown	Black	Correct	0.0602891	0.0393364	0.595308	0.155603	0.149463	Intermediate3	Intermediate to dark	Pale	Incorrect	Incorrect
RA159	0.00109934	0.0322726	0.966628	Brown	Brown	Brown	Correct	Correct	0.0152831	0.000437967	0.682086	0.302193	0.0432989	0.956701	Black / Dark-brown	Brown	Correct	0.0141485	0.0330108	0.532579	0.277437	0.142825	Intermediate3	Intermediate to dark	Pale	Incorrect	Incorrect
RA160	0.00153943	0.0425418	0.955919	Brown	Brown	Brown	Correct	Correct	0.257282	0.000984266	0.564181	0.177553	0.623827	0.376173	Brown / Dark-brown	Brown	Correct	0.0170685	0.0821798	0.688931	0.209953	0.00186758	Intermediate3	Intermediate to dark	Intermediate	Correct	Correct
RA162	0.140879	0.152456	0.706665	Brown	Brown	Brown	Correct	Correct	0.279131	0.00322304	0.614042	0.103604	0.742355	0.257645	Brown / Dark-brown	Brown	Correct	0.0281909	0.0603382	0.659292	0.160581	0.0915977	Intermediate3	Intermediate to dark	Pale	Incorrect	Incorrect
RA163	0.000271927	0.0133903	0.986338	Brown	Brown	Brown	Correct	Correct	0.116488	0.00094872	0.616334	0.266229	0.268906	0.731094	Brown / Dark-brown	Brown	Correct	0.0017565	0.0163118	0.562339	0.33188	0.0877129	Intermediate3	Intermediate to dark	Intermediate	Correct	Correct
RA165	9.15979e-05	0.00652834	0.99338	Brown	Brown	Brown	Correct	Correct	0.0447602	0.000359225	0.702278	0.252602	0.12629	0.87371	Brown / Dark-brown	Brown	Correct	0.0132913	0.0121996	0.308026	0.666461	2.21426e-05	Dark	Dark	Pale	Incorrect	Incorrect
RA166	0.0989397	0.225418	0.675642	Undefined1	Intermediate-brown	Intermediate	Uncertain	Correct	0.00189471	0.976318	0.0209645	0.000823136	0.813852	0.186148	Red	Black	Incorrect	0.499447	0.204789	0.295764	7.84962e-12	2.49904e-14	Undefined	Undefined	Pale	Undefined	Undefined
RA167	0.626736	0.127004	0.246261	Undefined2	Intermediate-blue	Intermediate	Uncertain	Correct	0.0202675	0.000497968	0.621443	0.357792	0.252965	0.747035	Brown / Dark-brown	Brown	Correct	0.0244739	0.0522304	0.739571	0.0545113	0.129214	Intermediate	Intermediate	Pale	Incorrect	Incorrect
RA168	0.000581138	0.0171922	0.982227	Brown	Brown	Brown	Correct	Correct	0.114026	0.00116837	0.673172	0.211634	0.286509	0.713491	Brown / Dark-brown	Brown	Correct	0.0132913	0.0419976	0.812309	0.130774	0.00162784	Intermediate	Intermediate	Intermediate	Correct	Correct
RA169	0.39591	0.226682	0.377408	Intermediate	Intermediate	Intermediate	Correct	Correct	0.0299838	0.937327	0.03209	0.000599488	0.987407	0.012593	Red	Brown	Incorrect	0.208213	0.307671	0.482405	0.00168216	2.81803e-05	Undefined	Undefined	Pale	Undefined	Undefined
RA170	0.18443	0.150207	0.665363	Undefined1	Intermediate-brown	Intermediate	Uncertain	Correct	0.44644	0.0674418	0.456646	0.0294717	0.958498	0.0415023	Blond / Dark-blond	Brown	Incorrect	0.0827974	0.153962	0.727099	0.0345167	0.00162508	Intermediate4	Lighter intermediate	Intermediate	Correct	Correct
RA171	0.0737132	0.132778	0.793509	Brown	Brown	Intermediate	Incorrect	Incorrect	0.304532	0.00513196	0.585141	0.105195	0.770804	0.229196	Brown / Dark-brown	Brown	Correct	0.0159387	0.0371499	0.388068	0.207499	0.351344	Undefined	Undefined	Intermediate	Undefined	Undefined
RA172	0.000516305	0.0252285	0.974255	Brown	Brown	Brown	Correct	Correct	0.0645617	0.179628	0.678269	0.0775416	0.613374	0.386626	Brown / Dark-brown	Brown	Correct	2.41862e-13	6.15513e-16	1	1.87603e-10	1.09045e-12	Intermediate	Intermediate	Pale	Incorrect	Incorrect
RA175	0.0737132	0.132778	0.793509	Brown	Brown	Brown	Correct	Correct	0.305164	0.00265701	0.559971	0.132208	0.663377	0.336623	Brown / Dark-brown	Brown	Correct	0.0476743	0.0872878	0.722731	0.140579	0.00172743	Intermediate	Intermediate	Intermediate	Correct	Correct
RA177	0.0569348	0.0891772	0.853888	Brown	Brown	Brown	Correct	Correct	0.262875	0.00905307	0.483958	0.244114	0.629052	0.370948	Brown / Dark-brown	Brown	Correct	0.0529718	0.126192	0.820836	2.60754e-10	9.68096e-11	Intermediate	Intermediate	Intermediate	Correct	Correct
RA178	0.783516	0.0882482	0.128235	Blue	Blue	Intermediate	Incorrect	Incorrect	0.320491	0.00455512	0.551557	0.123397	0.717827	0.282173	Brown / Dark-brown	Brown	Correct	0.0153799	0.0287336	0.584563	0.26624	0.105084	Intermediate3	Intermediate to dark	Pale	Incorrect	Incorrect
RA179	0.000792045	0.0308951	0.968313	Brown	Brown	Brown	Correct	Correct	0.0218973	0.000499692	0.578842	0.398761	0.0314181	0.968582	Black / Dark-brown	Brown	Correct	0.0428352	0.0619832	0.379587	0.101063	0.414531	Undefined	Undefined	Intermediate	Undefined	Undefined
RA180	5.942e-05	0.00530513	0.994635	Brown	Brown	Brown	Correct	Correct	0.0328658	0.000502307	0.522843	0.443789	0.106604	0.893396	Brown / Dark-brown	Brown	Correct	0.00206496	0.0167064	0.39237	0.301014	0.287844	Undefined	Undefined	Intermediate	Undefined	Undefined
RA182	0.961077	0.0286325	0.0102901	Blue	Blue	Blue	Correct	Correct	0.664715	0.0115635	0.295505	0.0282167	0.942352	0.0576476	Blond / Dark-blond	Blond	Correct	0.222827	0.225893	0.547704	0.00342009	0.000155362	Intermediate	Intermediate	Pale	Incorrect	Incorrect
RA183	0.0990307	0.134249	0.76672	Brown	Brown	Brown	Correct	Correct	0.352732	0.0121347	0.606464	0.0286692	0.903823	0.0961769	Blond / Dark-blond	Brown	Incorrect	0.0404687	0.122166	0.809359	0.0280029	4.07627e-06	Intermediate	Intermediate	Intermediate	Correct	Correct
RA184	0.195666	0.247777	0.556557	Undefined1	Intermediate-brown	Intermediate	Uncertain	Correct	0.438195	0.00407895	0.474359	0.083367	0.818768	0.181232	Brown / Dark-brown	Brown	Correct	0.104762	0.140703	0.754398	3.55282e-20	0.000136602	Intermediate	Intermediate	Pale	Incorrect	Incorrect
RA185	0.000581138	0.0171922	0.982227	Brown	Brown	Brown	Correct	Correct	0.0970349	0.000755831	0.609622	0.292587	0.215981	0.784019	Brown / Dark-brown	Brown	Correct	0.00377496	0.0287954	0.764434	0.199614	0.00338178	Intermediate4	Darker intermediate	Intermediate	Correct	Correct
RA186	0.164907	0.181585	0.653508	Undefined1	Intermediate-brown	Brown	Uncertain	Correct	0.185005	0.00331565	0.599342	0.212337	0.375969	0.624031	Brown / Dark-brown	Brown	Correct	1.91669e-28	6.97593e-35	0.00144783	0.00896187	0.98959	Dark-black	Dark-black	Pale	Incorrect	Incorrect
RA188	0.0771285	0.0909185	0.831953	Brown	Brown	Brown	Correct	Correct	0.0917215	0.000572267	0.534192	0.373515	0.249653	0.750347	Brown / Dark-brown	Brown	Correct	0.0473655	0.0481644	0.864992	0.0383266	0.00115127	Intermediate	Intermediate	Pale	Incorrect	Incorrect
RA189	0.0255185	0.0627224	0.911759	Brown	Brown	Intermediate	Incorrect	Incorrect	0.0761154	0.000154528	0.387567	0.536164	0.331137	0.668863	Brown / Dark-brown	Brown	Correct	0.0110419	0.0757574	0.858518	0.0155922	0.0390908	Intermediate	Intermediate	Intermediate	Correct	Correct
RA190	0.0737132	0.132778	0.793509	Brown	Brown	Brown	Correct	Correct	0.460534	0.0823335	0.414968	0.0421646	0.889351	0.110649	Brown / Dark-brown	Brown	Correct	0.118784	0.291026	0.59019	5.13894e-17	2.962e-21	Intermediate	Intermediate	Pale	Incorrect	Incorrect
RA191	0.0990307	0.134249	0.76672	Brown	Brown	Brown	Correct	Correct	0.319578	0.00213164	0.530516	0.147774	0.676673	0.323327	Brown / Dark-brown	Brown	Correct	0.00842443	0.0625084	0.683709	0.188643	0.0567153	Intermediate3	Intermediate to dark	Pale	Incorrect	Incorrect
RA192	0.0222473	0.0903188	0.887434	Brown	Brown	Brown	Correct	Correct	0.0130317	0.000292278	0.653093	0.333583	0.0232666	0.976733	Black / Dark-brown	Brown	Correct	0.0523282	0.0241933	0.317354	0.603257	0.00286802	Dark	Dark	Intermediate	Incorrect	Incorrect
RA193	0.000141159	0.00803117	0.991828	Brown	Brown	Brown	Correct	Correct	0.0293267	0.00200515	0.396724	0.571944	0.159654	0.840346	Brown / Dark-brown	Brown	Correct	0.023445	0.0606161	0.915939	3.18745e-10	1.79728e-07	Intermediate	Intermediate	Pale	Incorrect	Incorrect
RA195	0.00325786	0.0540883	0.942654	Brown	Brown	Intermediate	Incorrect	Incorrect	0.152452	0.000691417	0.579763	0.267093	0.331372	0.668628	Brown / Dark-brown	Brown	Correct	0.0368359	0.0909432	0.797973	0.0739803	0.00026759	Intermediate	Intermediate	Pale	Incorrect	Incorrect
RA198	0.0382985	0.0751457	0.886556	Brown	Brown	Brown	Correct	Correct	0.0996994	0.00100445	0.60006	0.299236	0.496441	0.503559	Brown / Dark-brown	Brown	Correct	0.0328721	0.0435345	0.748257	0.147425	0.0279113	Intermediate	Intermediate	Intermediate	Correct	Correct
RA199	0.0503227	0.113551	0.836126	Brown	Brown	Intermediate	Incorrect	Incorrect	0.252853	0.00274846	0.60899	0.135409	0.581558	0.418442	Brown / Dark-brown	Brown	Correct	0.00133082	0.00570588	0.209654	0.216374	0.566935	Dark-black3	Dark-black to dark	Intermediate	Incorrect	Incorrect
RA201	0.0990307	0.134249	0.76672	Brown	Brown	Brown	Correct	Correct	0.402344	0.0155963	0.396671	0.185389	0.753937	0.246063	Brown / Dark-brown	Brown	Correct	0.0157429	0.237204	0.747053	6.14946e-11	8.00914e-10	Intermediate4	Lighter intermediate	Pale	Incorrect	Incorrect
RA202	0.000271927	0.0133903	0.986338	Brown	Brown	Brown	Correct	Correct	0.140967	0.00104222	0.721109	0.136882	0.448086	0.551914	Brown / Dark-brown	Brown	Correct	0.00706129	0.0152326	0.723865	0.253837	3.68545e-06	Intermediate4	Darker intermediate	Pale	Incorrect	Incorrect
RA203	0.195666	0.247777	0.556557	Undefined1	Intermediate-brown	Intermediate	Uncertain	Correct	0.364942	0.0147585	0.579309	0.0409907	0.925781	0.0742186	Blond / Dark-blond	Brown	Incorrect	0.082708	0.196035	0.716332	0.00440975	0.00051493	Intermediate4	Lighter intermediate	Pale	Incorrect	Incorrect
RA205	0.213726	0.177116	0.609157	Undefined1	Intermediate-brown	Brown	Uncertain	Correct	0.164783	0.000940842	0.556143	0.278134	0.352503	0.647497	Brown / Dark-brown	Brown	Correct	0.0974651	0.0743323	0.784407	0.0407683	0.00302755	Intermediate	Intermediate	Pale	Incorrect	Incorrect
RA206	0.000271927	0.0133903	0.986338	Brown	Brown	Brown	Correct	Correct	0.127085	0.000589386	0.581042	0.291284	0.27818	0.72182	Brown / Dark-brown	Brown	Correct	0.000862995	0.00814686	0.417117	0.386835	0.187039	Undefined	Undefined	Pale	Undefined	Undefined
RA207	0.000422965	0.0263439	0.973233	Brown	Brown	Brown	Correct	Correct	0.00457879	0.000545828	0.656809	0.338066	0.00802251	0.991977	Black / Dark-brown	Black	Correct	0.00390958	0.00663536	0.177009	0.709733	0.102714	Dark	Dark	Pale	Incorrect	Incorrect
RA208	0.0608917	0.139807	0.799301	Brown	Brown	Intermediate	Incorrect	Incorrect	0.157795	0.00121206	0.557539	0.283454	0.355584	0.644416	Brown / Dark-brown	Brown	Correct	0.0252918	0.0258628	0.489603	0.357144	0.102098	Undefined	Undefined	Intermediate	Undefined	Undefined
RA209	0.213522	0.229291	0.557188	Undefined1	Intermediate-brown	Intermediate	Uncertain	Correct	0.154363	0.00180484	0.710984	0.132848	0.545835	0.454165	Brown / Dark-brown	Brown	Correct	0.105057	0.204564	0.654349	0.0358694	0.000160418	Intermediate	Intermediate	Pale	Incorrect	Incorrect
RA211	0.906268	0.0489534	0.044779	Blue	Blue	Blue	Correct	Correct	0.35472	0.00417683	0.525158	0.115945	0.903997	0.0960032	Blond / Dark-blond	Brown	Incorrect	3.80399e-14	6.92575e-17	0.662051	0.0805426	0.257407	Intermediate3	Intermediate to dark-black	Pale	Incorrect	Incorrect
RA213	0.783516	0.0882482	0.128235	Blue	Blue	Intermediate	Incorrect	Incorrect	0.344773	0.010692	0.579817	0.0647183	0.749491	0.250509	Brown / Dark-brown	Brown	Correct	0.0725236	0.0644491	0.862778	1.12668e-19	0.000249768	Intermediate	Intermediate	Intermediate	Correct	Correct
RA215	0.18443	0.150207	0.665363	Undefined1	Intermediate-brown	Brown	Uncertain	Correct	0.34754	0.00590218	0.567686	0.078871	0.83887	0.16113	Brown / Dark-brown	Brown	Correct	0.0137758	0.115558	0.824643	0.0281272	0.0178967	Intermediate	Intermediate	Intermediate	Correct	Correct
RA216	0.000271927	0.0133903	0.986338	Brown	Brown	Brown	Correct	Correct	0.101626	0.0005884	0.609858	0.287928	0.213708	0.786292	Brown / Dark-brown	Brown	Correct	0.00717392	0.033896	0.605946	0.296231	0.0567537	Intermediate3	Intermediate to dark	Intermediate	Correct	Correct
RA217	0.0255185	0.0627224	0.911759	Brown	Brown	Brown	Correct	Correct	0.114301	0.000802993	0.614475	0.270421	0.257145	0.742855	Brown / Dark-brown	Brown	Correct	0.00356712	0.00290988	0.139631	0.106876	0.747016	Dark-black	Dark-black	Intermediate	Incorrect	Incorrect
RA218	0.00895451	0.117764	0.873281	Brown	Brown	Brown	Correct	Correct	0.0394415	0.000444428	0.535085	0.425029	0.0891535	0.910846	Black / Dark-brown	Black	Correct	0.245917	0.147382	0.505519	0.098245	0.00293636	Intermediate	Intermediate	Pale	Incorrect	Incorrect
RA219	0.0414305	0.119162	0.839408	Brown	Brown	Brown	Correct	Correct	0.158603	0.00289147	0.657834	0.180671	0.714361	0.285639	Brown / Dark-brown	Brown	Correct	0.00911302	0.0468709	0.835699	0.0608375	0.0474797	Intermediate	Intermediate	Intermediate	Correct	Correct
RA220	0.084155	0.188432	0.727413	Brown	Brown	Intermediate	Incorrect	Incorrect	0.0604354	0.00409823	0.798275	0.137191	0.165066	0.834934	Brown / Dark-brown	Brown	Correct	0.0769229	0.0571075	0.754285	0.0422214	0.0694637	Intermediate	Intermediate	Pale	Incorrect	Incorrect
RA221	0.000272645	0.00878599	0.990941	Brown	Brown	Brown	Correct	Correct	0.00618861	1.5856e-05	0.191598	0.802198	0.0166899	0.98331	Black / Dark-brown	Black	Correct	0.00960178	0.0607509	0.817601	0.111869	0.000177176	Intermediate	Intermediate	Dark	Incorrect	Incorrect
RA222	0.000113666	0.0100703	0.989816	Brown	Brown	Brown	Correct	Correct	0.00401055	9.40734e-05	0.457937	0.537958	0.00548087	0.994519	Black / Dark-brown	Black	Correct	0.00526693	0.00638279	0.41525	0.567907	0.00519285	Dark	Dark	Pale	Incorrect	Incorrect
RA223	0.932343	0.046234	0.0214228	Blue	Blue	Blue	Correct	Correct	0.681898	0.00531594	0.278447	0.0343389	0.952357	0.047643	Blond / Dark-blond	Blond	Correct	0.215928	0.303006	0.452909	0.0167949	0.0113618	Undefined	Undefined	Pale	Undefined	Undefined
RA224	0.00587054	0.026162	0.967967	Brown	Brown	Brown	Correct	Correct	0.0162797	0.000106566	0.472275	0.511338	0.0480455	0.951954	Black / Dark-brown	Brown	Correct	0.000312946	0.000462522	0.0571125	0.332373	0.609739	Dark-black3	Dark-black to dark	Pale	Incorrect	Incorrect
RA225	0.000418352	0.016445	0.983137	Brown	Brown	Brown	Correct	Correct	0.0873179	0.00093584	0.651507	0.260239	0.257827	0.742173	Brown / Dark-brown	Brown	Correct	1.50558e-14	4.64244e-17	0.595733	0.3752	0.0290676	Intermediate3	Intermediate to dark	Pale	Incorrect	Incorrect
RA226	0.000271927	0.0133903	0.986338	Brown	Brown	Brown	Correct	Correct	0.0636212	0.000591699	0.622935	0.312852	0.127027	0.872973	Brown / Dark-brown	Brown	Correct	0.00350212	0.0120655	0.407524	0.571832	0.00507627	Dark	Dark	Intermediate	Incorrect	Incorrect
RA227	0.863894	0.0810158	0.0550902	Blue	Blue	Blue	Correct	Correct	0.758443	0.0743376	0.15904	0.00817912	1	4.311e-07	Blond	Brown	Incorrect	0.162701	0.142841	0.694143	2.98607e-12	0.000314742	Intermediate	Intermediate	Pale	Incorrect	Incorrect
RA228	0.0503227	0.113551	0.836126	Brown	Brown	Brown	Correct	Correct	0.367133	0.00408186	0.574272	0.0545129	0.854792	0.145208	Brown / Dark-brown	Brown	Correct	0.0164625	0.0488298	0.65002	0.281713	0.00297443	Intermediate3	Intermediate to dark	Intermediate	Correct	Correct
RA233	0.000196183	0.00840027	0.991404	Brown	Brown	Brown	Correct	Correct	0.0222792	0.000237527	0.475087	0.502396	0.0264294	0.973571	Black / Dark-brown	Brown	Correct	0.0151908	0.0198343	0.908235	1.21381e-17	0.0567404	Intermediate	Intermediate	Dark	Incorrect	Incorrect
RA234	0.000175021	0.0123781	0.987447	Brown	Brown	Brown	Correct	Correct	0.00370528	5.29228e-05	0.343025	0.653217	0.00533229	0.994668	Black / Dark-brown	Black	Correct	4.62504e-16	3.43752e-19	0.0185978	0.852921	0.128482	Dark	Dark	Dark	Correct	Correct
RA236	0.084155	0.188432	0.727413	Brown	Brown	Intermediate	Incorrect	Incorrect	0.0879297	0.0013033	0.658998	0.251769	0.250066	0.749934	Brown / Dark-brown	Brown	Correct	0.0952978	0.153647	0.632156	0.0426521	0.0762474	Intermediate	Intermediate	Pale	Incorrect	Incorrect
RA237	0.143336	0.227376	0.629288	Undefined1	Intermediate-brown	Brown	Uncertain	Correct	0.398876	0.00607055	0.504975	0.0900778	0.746103	0.253897	Brown / Dark-brown	Brown	Correct	0.0508493	0.114321	0.805442	0.017582	0.0118055	Intermediate	Intermediate	Pale	Incorrect	Incorrect
RA238	0.156913	0.211081	0.632005	Undefined1	Intermediate-brown	Intermediate	Uncertain	Correct	0.124909	0.427926	0.396432	0.0507335	0.837176	0.162824	Brown / Dark-brown	Brown	Correct	0.151419	0.489718	0.358863	2.43022e-12	2.87127e-11	Undefined	Undefined	Pale	Undefined	Undefined
RA239	0.84781	0.0876628	0.0645269	Blue	Blue	Blue	Correct	Correct	0.70177	0.00719672	0.269281	0.0217527	0.966819	0.0331807	Blond	Brown	Incorrect	0.0316012	0.128583	0.828757	0.0091583	0.00190094	Intermediate	Intermediate	Pale	Incorrect	Incorrect
RA240	0.119224	0.213104	0.667672	Undefined1	Intermediate-brown	Intermediate	Uncertain	Correct	0.0528363	0.00317823	0.747831	0.196154	0.222922	0.777078	Brown / Dark-brown	Brown	Correct	0.0244572	0.0380722	0.357055	0.339045	0.241371	Undefined	Undefined	Pale	Undefined	Undefined
RA242	0.0737132	0.132778	0.793509	Brown	Brown	Brown	Correct	Correct	0.254769	0.0049118	0.598699	0.141621	0.510054	0.489946	Brown / Dark-brown	Brown	Correct	0.0147638	0.0533308	0.607525	0.224028	0.100352	Intermediate3	Intermediate to dark	Pale	Incorrect	Incorrect
RA246	0.0016832	0.0394448	0.958872	Brown	Brown	Brown	Correct	Correct	0.0211134	0.00198576	0.761734	0.215167	0.0626826	0.937317	Black / Dark-brown	Brown	Correct	0.0536709	0.0311114	0.784428	0.129199	0.00159025	Intermediate	Intermediate	Pale	Incorrect	Incorrect
RA249	0.000893128	0.0210921	0.978015	Brown	Brown	Brown	Correct	Correct	0.104943	0.00121205	0.624556	0.269289	0.333007	0.666993	Brown / Dark-brown	Brown	Correct	0.00221335	0.00837154	0.343957	0.64124	0.00421879	Dark	Dark	Intermediate	Incorrect	Incorrect
RA250	0.911091	0.056597	0.032312	Blue	Blue	Blue	Correct	Correct	0.70177	0.00719672	0.269281	0.0217527	0.966819	0.0331807	Blond	Brown	Incorrect	0.0548385	0.196083	0.742743	0.00442335	0.00191206	Intermediate4	Lighter intermediate	Pale	Incorrect	Incorrect
RA252	0.000893128	0.0210921	0.978015	Brown	Brown	Brown	Correct	Correct	0.0993895	0.000471407	0.506263	0.393876	0.211339	0.788661	Brown / Dark-brown	Brown	Correct	0.00257213	0.0111676	0.314598	0.663095	0.0085667	Dark	Dark	Pale	Incorrect	Incorrect
RA253	0.883508	0.0729258	0.0435664	Blue	Blue	Intermediate	Incorrect	Incorrect	0.641536	0.00478323	0.311058	0.0426227	0.937388	0.0626119	Blond / Dark-blond	Brown	Incorrect	0.0632289	0.14744	0.646333	0.118648	0.0243499	Intermediate	Intermediate	Pale	Incorrect	Incorrect
RA256	0.00187282	0.0643347	0.933793	Brown	Brown	Brown	Correct	Correct	0.0163308	0.00101113	0.782789	0.199869	0.0571766	0.942823	Black / Dark-brown	Brown	Correct	0.078239	0.117424	0.682468	0.121595	0.000273817	Intermediate3	Intermediate to dark	Pale	Incorrect	Incorrect
RA258	0.000900407	0.0336921	0.965407	Brown	Brown	Brown	Correct	Correct	0.0120877	0.000762159	0.595469	0.391681	0.0194402	0.98056	Black / Dark-brown	Brown	Correct	0.0319533	0.0378264	0.830387	0.0990461	0.000787587	Intermediate	Intermediate	Intermediate	Correct	Correct
RA263	0.00325786	0.0540883	0.942654	Brown	Brown	Brown	Correct	Correct	0.215092	0.0689785	0.608381	0.107549	0.71868	0.28132	Brown / Dark-brown	Brown	Correct	0.419783	0.136784	0.443433	1.76713e-17	5.95303e-22	Undefined	Undefined	Intermediate	Undefined	Undefined
RA264	0.0990307	0.134249	0.76672	Brown	Brown	Brown	Correct	Correct	0.294099	0.0106594	0.621014	0.0742271	0.761262	0.238738	Brown / Dark-brown	Brown	Correct	2.36828e-14	7.7896e-17	0.924036	1.12999e-18	0.0759642	Intermediate	Intermediate	Intermediate	Correct	Correct
RA267	0.000196183	0.00840027	0.991404	Brown	Brown	Brown	Correct	Correct	0.0258199	0.000284974	0.549959	0.423936	0.044144	0.955856	Black / Dark-brown	Brown	Correct	0.00357988	0.00332797	0.151519	0.479357	0.362216	Undefined	Undefined	Pale	Undefined	Undefined
RA268	0.084155	0.188432	0.727413	Brown	Brown	Brown	Correct	Correct	0.0718794	0.0030726	0.768902	0.156146	0.246513	0.753487	Brown / Dark-brown	Brown	Correct	0.0724446	0.105616	0.762867	0.0525432	0.00652937	Intermediate	Intermediate	Pale	Incorrect	Incorrect
RA273	0.140879	0.152456	0.706665	Brown	Brown	Intermediate	Incorrect	Incorrect	0.371735	0.00206069	0.465769	0.160435	0.719061	0.280939	Brown / Dark-brown	Brown	Correct	0.0123935	0.0364699	0.775629	0.130058	0.0454495	Intermediate	Intermediate	Pale	Incorrect	Incorrect
RA274	0.00897789	0.0319391	0.959083	Brown	Brown	Brown	Correct	Correct	0.0297219	0.00679272	0.517111	0.446374	0.0623633	0.937637	Black / Dark-brown	Brown	Correct	0.150789	0.084984	0.764227	5.05517e-28	2.16193e-10	Intermediate4	Lighter intermediate	Intermediate	Correct	Correct
RA276	0.00276036	0.020476	0.976764	Brown	Brown	Brown	Correct	Correct	0.0239631	0.000982362	0.329309	0.645746	0.0959994	0.904001	Black / Dark-brown	Brown	Correct	0.00759523	0.0492506	0.943154	9.23171e-10	2.1886e-07	Intermediate	Intermediate	Pale	Incorrect	Incorrect
RA278	0.0737132	0.132778	0.793509	Brown	Brown	Brown	Correct	Correct	0.313976	0.00217289	0.51635	0.167501	0.643503	0.356497	Brown / Dark-brown	Brown	Correct	0.0523707	0.0759207	0.707319	0.104187	0.0602024	Intermediate	Intermediate	Pale	Incorrect	Incorrect
RA281	0.000127314	0.00682898	0.993044	Brown	Brown	Brown	Correct	Correct	0.0333827	0.00164036	0.382031	0.582946	0.0669942	0.933006	Black / Dark-brown	Brown	Correct	0.0159384	0.0952489	0.888812	5.01948e-10	2.34519e-07	Intermediate	Intermediate	Intermediate	Correct	Correct
RA284	0.0503227	0.113551	0.836126	Brown	Brown	Intermediate	Incorrect	Incorrect	0.288951	0.00137017	0.544044	0.165634	0.607302	0.392698	Brown / Dark-brown	Brown	Correct	0.0117495	0.0688506	0.760282	0.156307	0.00281067	Intermediate4	Darker intermediate	Pale	Incorrect	Incorrect
RA286	0.000222877	0.0139892	0.985788	Brown	Brown	Brown	Correct	Correct	0.0322855	0.000438408	0.638223	0.329053	0.0608907	0.939109	Black / Dark-brown	Black	Correct	0.00504873	0.00658739	0.340369	0.597363	0.0506323	Dark	Dark	Intermediate	Incorrect	Incorrect
RA287	0.000519813	0.0166222	0.982858	Brown	Brown	Brown	Correct	Correct	0.00553904	0.000428936	0.65766	0.336372	0.0158552	0.984145	Black / Dark-brown	Brown	Correct	0.0147197	0.0101165	0.268164	0.551493	0.155508	Dark	Dark	Pale	Incorrect	Incorrect
RA289	5.942e-05	0.00530513	0.994635	Brown	Brown	Brown	Correct	Correct	0.0348052	0.0143581	0.804535	0.146302	0.47059	0.52941	Brown / Dark-brown	Brown	Correct	0.00300011	0.00419559	0.250957	0.737158	0.00468874	Dark	Dark	Pale	Incorrect	Incorrect
RA291	0.000893128	0.0210921	0.978015	Brown	Brown	Brown	Correct	Correct	0.138952	0.00121952	0.586407	0.273421	0.345812	0.654188	Brown / Dark-brown	Brown	Correct	0.0192959	0.0548998	0.762818	0.162277	0.000708999	Intermediate4	Darker intermediate	Pale	Incorrect	Incorrect
RA293	0.119224	0.213104	0.667672	Undefined1	Intermediate-brown	Brown	Uncertain	Correct	0.0668936	0.00583386	0.805039	0.122233	0.427826	0.572174	Brown / Dark-brown	Brown	Correct	0.0447342	0.059269	0.862464	0.0320851	0.00144775	Intermediate	Intermediate	Intermediate	Correct	Correct
RA299	0.000525546	0.0204555	0.979019	Brown	Brown	Brown	Correct	Correct	0.126797	0.000396331	0.493547	0.37926	0.23183	0.76817	Brown / Dark-brown	Brown	Correct	0.0344189	0.0574323	0.577982	0.322402	0.007765	Intermediate3	Intermediate to dark	Intermediate	Correct	Correct
RA300	0.911091	0.056597	0.032312	Blue	Blue	Blue	Correct	Correct	0.629987	0.0192457	0.324102	0.0266658	0.939764	0.0602359	Blond / Dark-blond	Blond	Correct	0.113055	0.19266	0.694266	1.2134e-20	1.90133e-05	Intermediate	Intermediate	Pale	Incorrect	Incorrect
RA301	0.0990307	0.134249	0.76672	Brown	Brown	Intermediate	Incorrect	Incorrect	0.350466	0.00307512	0.546707	0.0997516	0.753128	0.246872	Brown / Dark-brown	Brown	Correct	0.0152291	0.10474	0.84177	0.0347373	0.00352339	Intermediate	Intermediate	Pale	Incorrect	Incorrect
RA302	0.948905	0.0354136	0.0156814	Blue	Blue	Blue	Correct	Correct	0.641143	0.016374	0.320234	0.0222492	0.974192	0.0258077	Blond / Dark-blond	Blond	Correct	0.0317259	0.136832	0.805979	0.0138082	0.0116556	Intermediate	Intermediate	Pale	Incorrect	Incorrect
RA307	0.00109934	0.0322726	0.966628	Brown	Brown	Brown	Correct	Correct	0.0361733	0.00366692	0.518007	0.442153	0.0904756	0.909524	Black / Dark-brown	Black	Correct	0.0230061	0.188593	0.788401	8.13786e-12	6.19717e-11	Intermediate4	Lighter intermediate	Pale	Incorrect	Incorrect
RA308	0.0990307	0.134249	0.76672	Brown	Brown	Brown	Correct	Correct	0.410888	0.0209871	0.505558	0.0625666	0.771506	0.228494	Brown / Dark-brown	Brown	Correct	0.0605932	0.139712	0.79968	1.19439e-37	1.4613e-05	Intermediate	Intermediate	Pale	Incorrect	Incorrect
RA313	0.0503227	0.113551	0.836126	Brown	Brown	Brown	Correct	Correct	0.335616	0.00411046	0.542983	0.117291	0.72729	0.27271	Brown / Dark-brown	Brown	Correct	0.0191047	0.0839306	0.786997	0.067844	0.0421242	Intermediate	Intermediate	Intermediate	Correct	Correct
RA314	0.0122297	0.0500343	0.937736	Brown	Brown	Brown	Correct	Correct	0.110531	0.222538	0.634524	0.0324073	0.819459	0.180541	Brown / Dark-brown	Brown	Correct	0.0173772	0.0157537	0.383944	0.582757	0.00016741	Dark	Dark	Intermediate	Incorrect	Incorrect
RA321	0.00109934	0.0322726	0.966628	Brown	Brown	Brown	Correct	Correct	0.0210608	0.0023671	0.428849	0.547723	0.0631713	0.936829	Black / Dark-brown	Black	Correct	0.0267483	0.167924	0.805327	3.18858e-12	1.13657e-11	Intermediate4	Lighter intermediate	Pale	Incorrect	Incorrect
RA323	0.000581138	0.0171922	0.982227	Brown	Brown	Brown	Correct	Correct	0.0992467	0.00300942	0.764716	0.133028	0.324382	0.675618	Brown / Dark-brown	Brown	Correct	0.0136995	0.0775022	0.869777	0.038794	0.00022755	Intermediate	Intermediate	Intermediate	Correct	Correct
RA324	0.000271927	0.0133903	0.986338	Brown	Brown	Brown	Correct	Correct	0.110212	0.00294052	0.713269	0.173578	0.409884	0.590116	Brown / Dark-brown	Brown	Correct	0.00265949	0.0268286	0.747095	0.169224	0.0541927	Intermediate4	Darker intermediate	Pale	Incorrect	Incorrect
RA327	0.000127314	0.00682898	0.993044	Brown	Brown	Brown	Correct	Correct	0.0451937	0.00424813	0.576378	0.37418	0.191878	0.808122	Brown / Dark-brown	Brown	Correct	0.0173714	0.0583102	0.924318	1.04999e-15	2.49457e-19	Intermediate	Intermediate	Pale	Incorrect	Incorrect
RA331	0.106244	0.152771	0.740986	Brown	Brown	Intermediate	Incorrect	Incorrect	0.20628	0.663315	0.121116	0.00928852	0.987523	0.012477	Blond / Dark-blond	Black	Incorrect	0.176901	0.31825	0.504848	2.9254e-11	3.84996e-11	Intermediate	Intermediate	Pale	Incorrect	Incorrect
RA335	0.932343	0.046234	0.0214228	Blue	Blue	Blue	Correct	Correct	0.60122	0.0146849	0.356569	0.0275261	0.965838	0.0341622	Blond / Dark-blond	Blond	Correct	0.0969825	0.216341	0.629663	0.0369156	0.0200982	Intermediate	Intermediate	Pale	Incorrect	Incorrect
RA339	0.000271927	0.0133903	0.986338	Brown	Brown	Brown	Correct	Correct	0.0926205	0.000970583	0.609185	0.297224	0.218272	0.781728	Brown / Dark-brown	Brown	Correct	0.00415955	0.0143667	0.457183	0.502921	0.0213695	Dark	Dark	Intermediate	Incorrect	Incorrect
RA345	0.932343	0.046234	0.0214228	Blue	Blue	Blue	Correct	Correct	0.681898	0.00531594	0.278447	0.0343389	0.952357	0.047643	Blond / Dark-blond	Blond	Correct	0.168861	0.280806	0.535698	0.00697645	0.00765824	Intermediate	Intermediate	Pale	Incorrect	Incorrect
RA349	0.140879	0.152456	0.706665	Brown	Brown	Brown	Correct	Correct	0.0854494	0.018078	0.822268	0.0742042	0.594578	0.405422	Brown / Dark-brown	Brown	Correct	0.117995	0.191097	0.685916	2.32084e-09	0.00499276	Intermediate	Intermediate	Pale	Incorrect	Incorrect
RA380	0.0016832	0.0394448	0.958872	Brown	Brown	Brown	Correct	Correct	0.0277297	0.000936184	0.700125	0.271209	0.103906	0.896094	Brown / Dark-brown	Brown	Correct	0.056648	0.0687032	0.759638	0.100317	0.0146934	Intermediate	Intermediate	Pale	Incorrect	Incorrect
RA389	0.0332395	0.107723	0.859037	Brown	Brown	Brown	Correct	Correct	0.05398	0.0337323	0.65461	0.257678	0.130862	0.869138	Brown / Dark-brown	Brown	Correct	0.261296	0.0915922	0.647112	9.42645e-35	1.00399e-21	Intermediate	Intermediate	Pale	Incorrect	Incorrect
RA399	0.084155	0.188432	0.727413	Brown	Brown	Intermediate	Incorrect	Incorrect	0.0630312	0.0250281	0.8447	0.0672403	0.302117	0.697883	Brown / Dark-brown	Brown	Correct	0.0680844	0.0832318	0.729145	0.0808263	0.0387122	Intermediate	Intermediate	Pale	Incorrect	Incorrect
RA405	0.000893128	0.0210921	0.978015	Brown	Brown	Brown	Correct	Correct	0.0955469	0.00193791	0.658042	0.244473	0.322723	0.677277	Brown / Dark-brown	Brown	Correct	0.00727781	0.0113224	0.230243	0.562378	0.188779	Dark	Dark	Pale	Incorrect	Incorrect
RA406	0.000893128	0.0210921	0.978015	Brown	Brown	Brown	Correct	Correct	0.14521	0.00094731	0.58536	0.268483	0.34277	0.65723	Brown / Dark-brown	Brown	Correct	0.0689872	0.0637188	0.65886	0.197433	0.0110011	Intermediate3	Intermediate to dark	Pale	Incorrect	Incorrect
RA407	0.00109934	0.0322726	0.966628	Brown	Brown	Brown	Correct	Correct	0.0203133	0.00155331	0.364137	0.613996	0.0422224	0.957778	Black / Dark-brown	Black	Correct	3.24454e-14	5.11013e-16	1	5.08672e-11	1.98015e-08	Intermediate	Intermediate	Dark	Incorrect	Incorrect
RA422	0.000516305	0.0252285	0.974255	Brown	Brown	Brown	Correct	Correct	0.0605154	0.0137695	0.742314	0.183401	0.999853	0.000147025	Brown	Brown	Correct	0.0228613	0.040548	0.932915	1.73178e-17	0.00367597	Intermediate	Intermediate	Intermediate	Correct	Correct
RA426	0.0185378	0.060543	0.920919	Brown	Brown	Brown	Correct	Correct	0.0910352	0.00145953	0.593598	0.313908	0.164462	0.835538	Brown / Dark-brown	Brown	Correct	0.0619222	0.036806	0.854764	1.3613e-17	0.0465079	Intermediate	Intermediate	Pale	Incorrect	Incorrect
RA431	0.0737132	0.132778	0.793509	Brown	Brown	Intermediate	Incorrect	Incorrect	0.383662	0.00158088	0.459173	0.155584	0.71633	0.28367	Brown / Dark-brown	Brown	Correct	0.0458215	0.122953	0.769177	0.0360695	0.0259785	Intermediate	Intermediate	Intermediate	Correct	Correct
RBL001	0.000516305	0.0252285	0.974255	Brown	Brown	Brown	Correct	Correct	0.0202326	0.000278356	0.514311	0.465178	0.0386496	0.96135	Black / Dark-brown	Black	Correct	0.0210256	0.125243	0.728319	0.121694	0.00371929	Intermediate	Intermediate	Pale	Incorrect	Incorrect
RBL002	0.000643117	0.0201807	0.979176	Brown	Brown	Brown	Correct	Correct	0.0833795	0.000366985	0.53247	0.383783	0.157154	0.842846	Brown / Dark-brown	Brown	Correct	0.0381792	0.0338079	0.395243	0.513105	0.0196649	Dark	Dark	Pale	Incorrect	Incorrect
RBL003	0.143336	0.227376	0.629288	Undefined1	Intermediate-brown	Intermediate	Uncertain	Correct	0.539919	0.0806354	0.339472	0.0399731	0.924052	0.0759476	Blond / Dark-blond	Brown	Incorrect	0.0736724	0.211204	0.715124	5.28526e-18	1.91335e-21	Intermediate4	Lighter intermediate	Pale	Incorrect	Incorrect
RBL004	0.84781	0.0876628	0.0645269	Blue	Blue	NA	NA	NA	0.708757	0.0867251	0.19507	0.00944794	0.999999	6.11274e-07	Blond	NA	NA	0.0651307	0.117443	0.797856	9.45349e-18	0.0195704	Intermediate	Intermediate	Pale	Incorrect	Incorrect
RBL005	0.0503227	0.113551	0.836126	Brown	Brown	Intermediate	Incorrect	Incorrect	0.279929	0.00167	0.58809	0.13031	0.628028	0.371972	Brown / Dark-brown	Brown	Correct	0.0192096	0.066625	0.658154	0.184618	0.0713931	Intermediate3	Intermediate to dark	Pale	Incorrect	Incorrect
RBL006	0.000271927	0.0133903	0.986338	Brown	Brown	Brown	Correct	Correct	0.0933032	0.00204035	0.712067	0.192589	0.197398	0.802602	Brown / Dark-brown	Brown	Correct	0.00182231	0.0094808	0.249331	0.550199	0.189167	Dark	Dark	Intermediate	Incorrect	Incorrect
RBL007	0.0503227	0.113551	0.836126	Brown	Brown	Brown	Correct	Correct	0.456978	0.00519686	0.486723	0.0511025	0.866458	0.133542	Brown / Dark-brown	Brown	Correct	0.0095922	0.280143	0.685403	0.0248259	3.5706e-05	Intermediate	Intermediate	Pale	Incorrect	Incorrect
RBL008	0.000127314	0.00682898	0.993044	Brown	Brown	Brown	Correct	Correct	0.0213561	0.000283617	0.602673	0.375687	0.0363886	0.963611	Black / Dark-brown	Black	Correct	0.000414874	0.000941783	0.083691	0.762623	0.152329	Dark	Dark	Intermediate	Incorrect	Incorrect
RBL009	0.156913	0.211081	0.632005	Undefined1	Intermediate-brown	Intermediate	Uncertain	Correct	0.0838686	0.00199989	0.744722	0.16941	0.269448	0.730552	Brown / Dark-brown	Brown	Correct	0.0542225	0.299479	0.614346	0.0297886	0.00216379	Intermediate	Intermediate	Pale	Incorrect	Incorrect
RBL010	0.875504	0.0898304	0.0346652	Blue	Blue	NA	NA	NA	0.450344	0.181497	0.353226	0.0149321	0.999999	1.37162e-06	Blond / Dark-blond	NA	NA	0.214335	0.164556	0.620821	2.21352e-18	0.000287386	Intermediate	Intermediate	Pale	Incorrect	Incorrect
RBL011	0.33223	0.31419	0.35358	Intermediate	Intermediate	Intermediate	Correct	Correct	0.167229	0.0703914	0.675725	0.0866547	0.679777	0.320223	Brown / Dark-brown	Brown	Correct	0.145751	0.26121	0.593039	8.56131e-18	3.92343e-21	Intermediate	Intermediate	Pale	Incorrect	Incorrect
RBL012	0.000271927	0.0133903	0.986338	Brown	Brown	NA	NA	NA	0.121475	0.000757918	0.581448	0.296319	0.280893	0.719107	Brown / Dark-brown	Brown	Correct	0.00459437	0.0233877	0.456186	0.373831	0.142002	Undefined	Undefined	Intermediate	Undefined	Undefined
RBL013	0.00213493	0.0444017	0.953463	Brown	Brown	Brown	Correct	Correct	0.232513	0.0942852	0.621802	0.0513999	0.831796	0.168204	Brown / Dark-brown	Brown	Correct	0.072138	0.63505	0.292195	0.000616602	5.03257e-07	Pale3	Pale to intermediate	Intermediate	Incorrect	Correct
RBL014	0.0503227	0.113551	0.836126	Brown	Brown	Brown	Correct	Correct	0.406082	0.0793096	0.480257	0.0343517	0.999997	2.95076e-06	Blond / Dark-blond	Brown	Incorrect	0.04671	0.046818	0.846734	2.48917e-16	0.0597384	Intermediate	Intermediate	Pale	Incorrect	Incorrect
RBL015	0.000418352	0.016445	0.983137	Brown	Brown	Brown	Correct	Correct	0.0936378	0.00396323	0.748291	0.154108	0.295639	0.704361	Brown / Dark-brown	Brown	Correct	0.0224302	0.0459356	0.806565	0.117405	0.00766447	Intermediate	Intermediate	Intermediate	Correct	Correct
RBL016	0.0737132	0.132778	0.793509	Brown	Brown	Brown	Correct	Correct	0.292348	0.00589325	0.578582	0.123176	0.581585	0.418415	Brown / Dark-brown	Brown	Correct	0.0166788	0.0365477	0.475169	0.0365601	0.435045	Undefined	Undefined	Intermediate	Undefined	Undefined
RBL017	0.0990307	0.134249	0.76672	Brown	Brown	Brown	Correct	Correct	0.305164	0.00265701	0.559971	0.132208	0.663377	0.336623	Brown / Dark-brown	Brown	Correct	0.0108074	0.0229534	0.278913	0.0498478	0.637479	Dark-black3	Dark-black to intermediate	Intermediate	Incorrect	Correct
RBL018	0.0990307	0.134249	0.76672	Brown	Brown	Brown	Correct	Correct	0.240147	0.00275155	0.621428	0.135674	0.650505	0.349495	Brown / Dark-brown	Brown	Correct	0.0066223	0.0449837	0.7057	0.175128	0.0675651	Intermediate4	Darker intermediate	Pale	Incorrect	Incorrect
RBL019	0.0503227	0.113551	0.836126	Brown	Brown	Brown	Correct	Correct	0.346878	0.00315789	0.536057	0.113907	0.724609	0.275391	Brown / Dark-brown	Brown	Correct	0.00787572	0.040956	0.833613	0.0793085	0.0382472	Intermediate	Intermediate	Intermediate	Correct	Correct
RBL020	0.0122297	0.0500343	0.937736	Brown	Brown	Brown	Correct	Correct	0.045214	0.00331032	0.786212	0.165264	0.129788	0.870212	Brown / Dark-brown	Brown	Correct	0.0004597	0.00112578	0.0505027	0.463762	0.48415	Undefined	Undefined	Intermediate	Undefined	Undefined
RBL021	0.873833	0.077963	0.0482037	Blue	Blue	Intermediate	Incorrect	Incorrect	0.0698533	0.000666167	0.594889	0.334592	0.2956	0.7044	Brown / Dark-brown	Brown	Correct	0.142568	0.132843	0.541089	0.0228319	0.160668	Intermediate	Intermediate	Pale	Incorrect	Incorrect
RBL023	2.77056e-05	0.00269446	0.997278	Brown	Brown	Brown	Correct	Correct	0.00353559	7.24689e-05	0.142614	0.853778	0.0279873	0.972013	Black / Dark-brown	Brown	Correct	0.00705904	0.0897098	0.903231	5.99839e-24	2.6399e-11	Intermediate	Intermediate	Intermediate	Correct	Correct
RBL024	0.0990307	0.134249	0.76672	Brown	Brown	Intermediate	Incorrect	Incorrect	0.413995	0.14646	0.421772	0.0177734	0.973126	0.0268745	Blond / Dark-blond	Brown	Incorrect	0.0345058	0.637787	0.322557	0.00513084	1.93357e-05	Pale3	Pale to intermediate	Intermediate	Incorrect	Correct
RBL025	0.00311902	0.0725304	0.924351	Brown	Brown	NA	NA	NA	0.00421178	0.000530695	0.659694	0.335564	0.013034	0.986966	Black / Dark-brown	NA	NA	0.136563	0.0994109	0.669603	0.0940996	0.000323376	Intermediate	Intermediate	Pale	Incorrect	Incorrect
RBL026	0.000418352	0.016445	0.983137	Brown	Brown	Brown	Correct	Correct	0.105105	0.00807086	0.454345	0.43248	0.184515	0.815485	Brown / Dark-brown	Brown	Correct	0.0204098	0.0979714	0.881619	3.85919e-10	1.49311e-08	Intermediate	Intermediate	Intermediate	Correct	Correct
RBL027	0.000893128	0.0210921	0.978015	Brown	Brown	NA	NA	NA	0.105739	0.000469007	0.574044	0.319749	0.223989	0.776011	Brown / Dark-brown	Brown	Correct	0.0231848	0.0718334	0.427449	0.448186	0.0293468	Undefined	Undefined	Pale	Undefined	Undefined
RBL028	0.00213493	0.0444017	0.953463	Brown	Brown	Brown	Correct	Correct	0.162629	0.00175606	0.636971	0.198644	0.425998	0.574002	Brown / Dark-brown	Brown	Correct	0.0277245	0.0892684	0.721943	0.14618	0.0148847	Intermediate	Intermediate	Intermediate	Correct	Correct
RBL029	0.0667131	0.129892	0.803395	Brown	Brown	Intermediate	Incorrect	Incorrect	0.0203408	0.000303699	0.586205	0.393151	0.0396691	0.960331	Black / Dark-brown	Brown	Correct	0.0771129	0.0232469	0.490082	0.385456	0.0241018	Undefined	Undefined	Intermediate	Undefined	Undefined
RBL030	0.84781	0.0876628	0.0645269	Blue	Blue	Blue	Correct	Correct	0.742546	0.103841	0.139158	0.0144542	0.985236	0.0147644	Blond	Brown	Incorrect	0.0402626	0.280558	0.679179	1.9582e-17	1.49413e-19	Intermediate	Intermediate	Pale	Incorrect	Incorrect
RBL031	0.00325786	0.0540883	0.942654	Brown	Brown	Brown	Correct	Correct	0.140421	0.00198364	0.602963	0.254632	0.261612	0.738388	Brown / Dark-brown	Brown	Correct	0.00515147	0.018647	0.476453	0.323038	0.17671	Undefined	Undefined	Intermediate	Undefined	Undefined
RBL032	0.0990307	0.134249	0.76672	Brown	Brown	NA	NA	NA	0.371735	0.00206069	0.465769	0.160435	0.719061	0.280939	Brown / Dark-brown	Brown	Correct	0.00960089	0.033231	0.762805	0.110087	0.0842765	Intermediate	Intermediate	Intermediate	Correct	Correct
RBL033	0.140879	0.152456	0.706665	Brown	Brown	Brown	Correct	Correct	0.0101567	0.97471	0.0148952	0.000238337	0.980597	0.0194032	Red	Brown	Incorrect	0.219582	0.193048	0.5281	0.0589905	0.000279827	Intermediate	Intermediate	Intermediate	Correct	Correct
RBL036	0.911091	0.056597	0.032312	Blue	Blue	NA	NA	NA	0.591758	0.0135168	0.374052	0.0206734	0.968206	0.0317936	Blond / Dark-blond	NA	NA	0.0502964	0.14086	0.741617	0.0474096	0.0198168	Intermediate	Intermediate	Pale	Incorrect	Incorrect
RBL037	0.000222877	0.0139892	0.985788	Brown	Brown	Brown	Correct	Correct	0.0455997	0.000910713	0.669329	0.28416	0.104869	0.895131	Brown / Dark-brown	Brown	Correct	0.0108521	0.0170461	0.631643	0.340384	7.49651e-05	Intermediate3	Intermediate to dark	Intermediate	Correct	Correct
RBL038	0.0990307	0.134249	0.76672	Brown	Brown	Brown	Correct	Correct	0.354158	0.437361	0.189687	0.0187931	0.978613	0.021387	Blond / Dark-blond	Brown	Incorrect	6.76369e-14	2.85589e-16	1	3.23772e-11	1.75406e-11	Intermediate	Intermediate	Intermediate	Correct	Correct
RBL039	0.000113666	0.0100703	0.989816	Brown	Brown	Brown	Correct	Correct	0.00401055	9.40734e-05	0.457937	0.537958	0.00548087	0.994519	Black / Dark-brown	Black	Correct	0.00387606	0.00206102	0.0978571	0.610424	0.285781	Dark3	Dark to dark-black	Pale	Incorrect	Incorrect
RBL040	0.33223	0.31419	0.35358	Intermediate	Intermediate	Brown	Incorrect	Incorrect	0.16818	0.451325	0.338255	0.0422404	0.903618	0.0963817	Blond / Dark-blond	Brown	Incorrect	0.204852	0.437905	0.357243	5.6686e-13	2.65637e-14	Undefined	Undefined	Pale	Undefined	Undefined
RBL041	0.0503227	0.113551	0.836126	Brown	Brown	Brown	Correct	Correct	0.243211	0.0106067	0.680415	0.0657671	0.722787	0.277213	Brown / Dark-brown	Brown	Correct	0.0210428	0.101002	0.768945	0.102657	0.00635345	Intermediate	Intermediate	Pale	Incorrect	Incorrect
RBL042	0.409089	0.308835	0.282076	Intermediate	Intermediate	Blue	Incorrect	Incorrect	0.159453	0.00360178	0.652352	0.184593	0.277246	0.722754	Brown / Dark-brown	Brown	Correct	0.333057	0.189253	0.438692	0.0294343	0.00956383	Undefined	Undefined	Pale	Undefined	Undefined
RBL044	0.0737132	0.132778	0.793509	Brown	Brown	Intermediate	Incorrect	Incorrect	0.275901	0.00170775	0.574214	0.148177	0.59287	0.40713	Brown / Dark-brown	Brown	Correct	0.0126945	0.0301449	0.749377	0.181012	0.0267712	Intermediate4	Darker intermediate	Intermediate	Correct	Correct
RBL045	0.000271927	0.0133903	0.986338	Brown	Brown	Brown	Correct	Correct	0.0652344	0.00142391	0.753307	0.180035	0.239153	0.760847	Brown / Dark-brown	Brown	Correct	0.00504408	0.0274704	0.530719	0.433835	0.00293102	Intermediate3	Intermediate to dark	Pale	Incorrect	Incorrect
RBL046	0.911091	0.056597	0.032312	Blue	Blue	Blue	Correct	Correct	0.00614249	0.99036	0.00341689	8.09492e-05	0.992898	0.00710157	Red	Blond	Incorrect	0.0733842	0.199518	0.727097	6.6157e-11	3.52007e-11	Intermediate4	Lighter intermediate	Pale	Incorrect	Incorrect
RBL047	0.140879	0.152456	0.706665	Brown	Brown	Brown	Correct	Correct	0.211585	0.156598	0.563085	0.068732	0.722387	0.277613	Brown / Dark-brown	Brown	Correct	0.0302836	0.0712754	0.808131	0.0789708	0.0113395	Intermediate	Intermediate	Pale	Incorrect	Incorrect
RBL048	0.00187282	0.0643347	0.933793	Brown	Brown	NA	NA	NA	0.0380599	0.0308301	0.848263	0.082847	0.327093	0.672907	Brown / Dark-brown	Brown	Correct	0.235086	0.159177	0.518705	0.0867058	0.000325663	Intermediate	Intermediate	Pale	Incorrect	Incorrect
RBV001	0.000792045	0.0308951	0.968313	Brown	Brown	Brown	Correct	Correct	0.0128328	0.00211563	0.810696	0.174356	0.0754177	0.924582	Black / Dark-brown	Brown	Correct	0.0353051	0.0201234	0.359535	0.408189	0.176848	Undefined	Undefined	Pale	Undefined	Undefined
RBV002	0.00109934	0.0322726	0.966628	Brown	Brown	Brown	Correct	Correct	0.0214588	0.000284545	0.550621	0.427635	0.0445368	0.955463	Black / Dark-brown	Brown	Correct	0.0104742	0.0335908	0.513687	0.347635	0.0946124	Intermediate3	Intermediate to dark	Pale	Incorrect	Incorrect
RBV003	0.000222877	0.0139892	0.985788	Brown	Brown	Brown	Correct	Correct	0.0312874	0.0024686	0.738148	0.228096	0.0840101	0.91599	Black / Dark-brown	Brown	Correct	0.00725475	0.00952791	0.377888	0.403346	0.201984	Undefined	Undefined	Intermediate	Undefined	Undefined
RBV004	0.000115722	0.00839219	0.991492	Brown	Brown	Brown	Correct	Correct	0.00550079	3.68271e-05	0.302416	0.692046	0.0147937	0.985206	Black / Dark-brown	Brown	Correct	0.00168592	0.000735909	0.0923605	0.895863	0.00935449	Dark	Dark	Intermediate	Incorrect	Incorrect
RBV005	0.140879	0.152456	0.706665	Brown	Brown	Brown	Correct	Correct	0.311525	0.0173316	0.622424	0.0487189	0.907675	0.0923245	Blond / Dark-blond	Brown	Incorrect	0.020058	0.072968	0.70346	0.18129	0.022224	Intermediate4	Darker intermediate	Pale	Incorrect	Incorrect
RBV006	0.932343	0.046234	0.0214228	Blue	Blue	Blue	Correct	Correct	0.60325	0.0131012	0.351995	0.0316537	0.920182	0.0798178	Blond / Dark-blond	Brown	Incorrect	0.11689	0.202386	0.596782	0.0307635	0.0531792	Intermediate	Intermediate	Pale	Incorrect	Incorrect
RBV007	0.942364	0.0463717	0.0112645	Blue	Blue	Blue	Correct	Correct	0.302247	0.0116839	0.606622	0.079447	0.72257	0.27743	Brown / Dark-brown	Brown	Correct	0.157364	0.235385	0.590193	0.0119204	0.00513796	Intermediate	Intermediate	Pale	Incorrect	Incorrect
RBV008	0.911091	0.056597	0.032312	Blue	Blue	Intermediate	Incorrect	Incorrect	0.719313	0.00586325	0.247368	0.0274557	0.963885	0.0361149	Blond	Brown	Incorrect	0.0191751	0.128403	0.816421	0.0137934	0.022207	Intermediate	Intermediate	Pale	Incorrect	Incorrect
RBV009	0.0122297	0.0500343	0.937736	Brown	Brown	Brown	Correct	Correct	0.156645	0.00482409	0.733409	0.105122	0.569296	0.430704	Brown / Dark-brown	Brown	Correct	0.0167279	0.0306068	0.943051	2.68057e-18	0.009614	Intermediate	Intermediate	Intermediate	Correct	Correct
RBV010	0.0503227	0.113551	0.836126	Brown	Brown	Brown	Correct	Correct	0.220727	0.00428061	0.667214	0.107778	0.67316	0.32684	Brown / Dark-brown	Brown	Correct	0.00575961	0.0291156	0.727843	0.186938	0.0503436	Intermediate4	Darker intermediate	Pale	Incorrect	Incorrect
RBV011	0.0503227	0.113551	0.836126	Brown	Brown	Brown	Correct	Correct	0.431177	0.079423	0.45604	0.0333605	0.999982	1.7504e-05	Blond / Dark-blond	Brown	Incorrect	0.0199469	0.0279396	0.943154	1.36771e-10	0.00895919	Intermediate	Intermediate	Pale	Incorrect	Incorrect
RBV012	0.932343	0.046234	0.0214228	Blue	Blue	Intermediate	Incorrect	Incorrect	0.62759	0.00606411	0.346144	0.0202018	0.972931	0.0270687	Blond / Dark-blond	Blond	Correct	0.0632345	0.166698	0.652979	0.112454	0.00463372	Intermediate	Intermediate	Pale	Incorrect	Incorrect
RBV013	0.000893128	0.0210921	0.978015	Brown	Brown	Brown	Correct	Correct	0.201213	0.019705	0.649155	0.129927	0.999969	3.12806e-05	Blond / Dark-blond	Brown	Incorrect	0.00765279	0.00979362	0.931396	1.00668e-15	0.0511575	Intermediate	Intermediate	Pale	Incorrect	Incorrect
RBV014	0.000271927	0.0133903	0.986338	Brown	Brown	NA	NA	NA	0.17486	0.00190566	0.658736	0.164498	0.426518	0.573482	Brown / Dark-brown	Brown	Correct	0.0108175	0.0661909	0.922453	4.33251e-19	0.000538206	Intermediate	Intermediate	Pale	Incorrect	Incorrect
RBV015	0.00393743	0.0812601	0.914802	Brown	Brown	Brown	Correct	Correct	0.0585192	0.00703632	0.459517	0.474927	0.15441	0.84559	Brown / Dark-brown	Brown	Correct	0.0194385	0.240319	0.740243	6.82498e-12	1.47006e-08	Intermediate4	Lighter intermediate	Pale	Incorrect	Incorrect
RBV016	0.0990307	0.134249	0.76672	Brown	Brown	Brown	Correct	Correct	0.229328	0.0033058	0.66215	0.105216	0.670189	0.329811	Brown / Dark-brown	Brown	Correct	0.0140677	0.0701265	0.909473	3.65114e-19	0.00633284	Intermediate	Intermediate	Intermediate	Correct	Correct
RBV017	9.15979e-05	0.00652834	0.99338	Brown	Brown	Brown	Correct	Correct	0.071501	0.0041816	0.59081	0.333507	0.33615	0.66385	Brown / Dark-brown	Brown	Correct	0.0178071	0.0320789	0.950114	8.42427e-16	7.31039e-22	Intermediate	Intermediate	Intermediate	Correct	Correct
RBV018	0.0737132	0.132778	0.793509	Brown	Brown	Intermediate	Incorrect	Incorrect	0.362909	0.00253102	0.507366	0.127194	0.736447	0.263553	Brown / Dark-brown	Brown	Correct	0.0197054	0.0588771	0.537136	0.339166	0.0451152	Intermediate3	Intermediate to dark	Pale	Incorrect	Incorrect
RBV020	0.00284527	0.0780238	0.919131	Brown	Brown	NA	NA	NA	0.0255516	0.00294295	0.361471	0.610035	0.0554444	0.944556	Black / Dark-brown	NA	NA	0.107105	0.170208	0.722687	2.092e-12	5.28571e-11	Intermediate4	Lighter intermediate	Pale	Incorrect	Incorrect
RBV021	0.0990307	0.134249	0.76672	Brown	Brown	Brown	Correct	Correct	0.507013	0.055932	0.406151	0.0309037	0.999997	2.82476e-06	Blond / Dark-blond	Brown	Incorrect	0.184781	0.0514623	0.762633	1.53483e-17	0.00112377	Intermediate4	Lighter intermediate	Pale	Incorrect	Incorrect
RBV023	0.00325786	0.0540883	0.942654	Brown	Brown	Brown	Correct	Correct	0.152972	0.00123053	0.567608	0.278189	0.270727	0.729273	Brown / Dark-brown	Brown	Correct	0.0543445	0.0918963	0.778856	0.0739742	0.000929501	Intermediate	Intermediate	Intermediate	Correct	Correct
RBV024	0.925847	0.0570715	0.0170818	Blue	Blue	Blue	Correct	Correct	0.0109163	0.954011	0.034599	0.000473771	0.969583	0.0304174	Red	Brown	Incorrect	0.315398	0.263551	0.406977	0.0140629	1.03465e-05	Undefined	Undefined	Pale	Undefined	Undefined
RBV025	0.000581138	0.0171922	0.982227	Brown	Brown	NA	NA	NA	0.120503	0.000597605	0.516935	0.361964	0.263508	0.736492	Brown / Dark-brown	Brown	Correct	0.0040052	0.0239495	0.23658	0.0638935	0.671572	Dark-black3	Dark-black to intermediate	Pale	Incorrect	Incorrect
RBV026	0.0503227	0.113551	0.836126	Brown	Brown	Brown	Correct	Correct	0.33562	0.00681802	0.564661	0.0929016	0.682713	0.317287	Brown / Dark-brown	Brown	Correct	0.0199766	0.0695378	0.788274	0.0647948	0.0574166	Intermediate	Intermediate	Pale	Incorrect	Incorrect
RBV027	0.0016832	0.0394448	0.958872	Brown	Brown	Brown	Correct	Correct	0.00131956	0.978179	0.0192612	0.00124073	0.652676	0.347324	Red	Black	Incorrect	0.473226	0.118972	0.407802	2.13926e-17	5.00121e-24	Undefined	Undefined	Pale	Undefined	Undefined
RBV030	0.883508	0.0729258	0.0435664	Blue	Blue	NA	NA	NA	0.0292216	0.955103	0.0154839	0.000191159	0.99593	0.00407047	Red	NA	NA	0.342563	0.256242	0.39355	0.00764215	3.56307e-06	Undefined	Undefined	Pale	Undefined	Undefined
RBV031	0.0291222	0.0674872	0.903391	Brown	Brown	Brown	Correct	Correct	0.071333	0.00489638	0.728441	0.195329	0.241691	0.758309	Brown / Dark-brown	Brown	Correct	0.0574047	0.0244431	0.563492	0.345782	0.00887757	Intermediate3	Intermediate to dark	Intermediate	Correct	Correct
RBV032	0.00213493	0.0444017	0.953463	Brown	Brown	NA	NA	NA	0.170995	0.00265637	0.669871	0.156477	0.555472	0.444528	Brown / Dark-brown	Brown	Correct	0.0246574	0.105667	0.855059	0.0143269	0.000289214	Intermediate	Intermediate	Intermediate	Correct	Correct
RBV034	0.213522	0.229291	0.557188	Undefined1	Intermediate-brown	NA	NA	NA	0.0765007	0.187383	0.711828	0.0242881	0.878969	0.121031	Brown	Brown	Correct	0.607672	0.116876	0.260075	0.0151869	0.000189634	Very pale3	Very pale to intermediate	Pale	Incorrect	Correct
RBV035	0.000302183	0.0103289	0.989369	Brown	Brown	Brown	Correct	Correct	0.0144811	0.509402	0.425938	0.050179	0.279433	0.720567	Brown / Dark-brown	Brown	Correct	0.00596006	0.00199024	0.057182	0.933991	0.000877189	Dark	Dark	Pale	Incorrect	Incorrect
RBV036	0.000271927	0.0133903	0.986338	Brown	Brown	Brown	Correct	Correct	0.0955247	0.00093612	0.66963	0.23391	0.231215	0.768785	Brown / Dark-brown	Brown	Correct	0.00469339	0.0154727	0.252008	0.658414	0.0694123	Dark	Dark	Intermediate	Incorrect	Incorrect
RBV037	0.0990307	0.134249	0.76672	Brown	Brown	Brown	Correct	Correct	0.371735	0.00206069	0.465769	0.160435	0.719061	0.280939	Brown / Dark-brown	Brown	Correct	0.00373296	0.0201988	0.194855	0.0574485	0.723765	Dark-black	Dark-black	Pale	Incorrect	Incorrect
RBV040	0.0382985	0.0751457	0.886556	Brown	Brown	Brown	Correct	Correct	0.0627383	0.0012256	0.729246	0.20679	0.203278	0.796722	Brown / Dark-brown	Brown	Correct	0.00924974	0.00705463	0.463671	0.516305	0.00372043	Dark	Dark	Dark	Correct	Correct
RBV041	0.140879	0.152456	0.706665	Brown	Brown	Brown	Correct	Correct	0.418738	0.00242706	0.441856	0.136979	0.77362	0.22638	Brown / Dark-brown	Brown	Correct	0.038198	0.102974	0.82439	0.0326903	0.00174826	Intermediate	Intermediate	Intermediate	Correct	Correct
RBV042	0.000581138	0.0171922	0.982227	Brown	Brown	NA	NA	NA	0.101155	0.0177925	0.70041	0.180643	0.473226	0.526774	Brown / Dark-brown	Brown	Correct	0.00958799	0.142716	0.847696	4.71895e-11	2.83789e-11	Intermediate	Intermediate	Pale	Incorrect	Incorrect
RBV043	0.0990307	0.134249	0.76672	Brown	Brown	Intermediate	Incorrect	Incorrect	0.435176	0.0230236	0.399403	0.142397	0.793907	0.206093	Brown / Dark-brown	Brown	Correct	0.0132047	0.184488	0.802307	1.88214e-11	4.47465e-09	Intermediate4	Lighter intermediate	Intermediate	Correct	Correct
RBV044	0.000581138	0.0171922	0.982227	Brown	Brown	Brown	Correct	Correct	0.203585	0.163526	0.471732	0.161157	0.766711	0.233289	Brown / Dark-brown	Brown	Correct	0.0698715	0.269671	0.660457	1.82929e-10	1.1031e-08	Intermediate	Intermediate	Intermediate	Correct	Correct
RBV045	0.00325786	0.0540883	0.942654	Brown	Brown	NA	NA	NA	0.219641	0.0104191	0.48565	0.284289	0.477337	0.522663	Brown / Dark-brown	Brown	Correct	0.0461834	0.314262	0.639554	2.81745e-15	3.35344e-10	Intermediate	Intermediate	Intermediate	Correct	Correct
RBV049	0.000271927	0.0133903	0.986338	Brown	Brown	Brown	Correct	Correct	0.0803506	0.000598585	0.599405	0.319646	0.171036	0.828964	Brown / Dark-brown	Brown	Correct	0.000506082	0.00239145	0.113523	0.473572	0.410007	Undefined	Undefined	Pale	Undefined	Undefined
RBV050	0.156913	0.211081	0.632005	Undefined1	Intermediate-brown	Brown	Uncertain	Correct	0.121666	0.0423292	0.657972	0.178032	0.423249	0.576751	Brown / Dark-brown	Brown	Correct	0.0264381	0.341726	0.631836	1.76525e-12	4.16551e-10	Intermediate	Intermediate	Pale	Incorrect	Incorrect
RBV052	0.205842	0.324021	0.470136	Intermediate	Intermediate	Intermediate	Correct	Correct	0.175743	0.493121	0.29768	0.0334564	0.926023	0.0739765	Blond / Dark-blond	Brown	Incorrect	5.41455e-13	1.6681e-15	1	1.85649e-11	3.0363e-10	Intermediate	Intermediate	Pale	Incorrect	Incorrect
RBV053	0.000196183	0.00840027	0.991404	Brown	Brown	Brown	Correct	Correct	0.0607285	0.597186	0.254006	0.0880794	0.778451	0.221549	Brown / Dark-brown	Brown	Correct	0.0893159	0.289337	0.621347	3.43393e-26	3.29546e-30	Intermediate	Intermediate	Intermediate	Correct	Correct
RBV054	0.0503227	0.113551	0.836126	Brown	Brown	NA	NA	NA	0.37507	0.133862	0.464792	0.0262757	0.957157	0.0428431	Blond / Dark-blond	NA	NA	0.0533074	0.066539	0.547203	0.328002	0.00494908	Intermediate3	Intermediate to dark	Intermediate	Correct	Correct
RBV055	0.000893128	0.0210921	0.978015	Brown	Brown	NA	NA	NA	0.187368	0.0340665	0.686945	0.0916198	0.765931	0.234069	Brown / Dark-brown	Brown	Correct	0.0543185	0.0564107	0.748209	0.14106	1.33065e-06	Intermediate	Intermediate	Intermediate	Correct	Correct
RBV056	0.911091	0.056597	0.032312	Blue	Blue	Brown	Incorrect	Incorrect	0.621187	0.00542289	0.304106	0.0692845	0.91405	0.0859505	Blond / Dark-blond	Blond	Correct	0.0317082	0.326727	0.641308	0.000182886	7.40044e-05	Intermediate	Intermediate	Intermediate	Correct	Correct
RBV057	0.00393743	0.0812601	0.914802	Brown	Brown	Brown	Correct	Correct	0.07472	0.234159	0.568745	0.122376	0.552389	0.447611	Brown / Dark-brown	Brown	Correct	0.170496	0.373323	0.456181	1.83251e-12	8.32297e-13	Undefined	Undefined	Pale	Undefined	Undefined
RBV058	0.00100599	0.0348252	0.964169	Brown	Brown	Brown	Correct	Correct	0.170995	0.00265637	0.669871	0.156477	0.555472	0.444528	Brown / Dark-brown	Brown	Correct	0.00468595	0.0349472	0.815782	0.135251	0.00933358	Intermediate	Intermediate	Pale	Incorrect	Incorrect
RBV059	0.0990307	0.134249	0.76672	Brown	Brown	Brown	Correct	Correct	0.261078	0.0826073	0.569355	0.0869594	0.729151	0.270849	Brown / Dark-brown	Brown	Correct	0.0104998	0.146449	0.843051	6.80129e-11	6.53527e-09	Intermediate	Intermediate	Intermediate	Correct	Correct
RBV060	0.084155	0.188432	0.727413	Brown	Brown	NA	NA	NA	0.112277	0.522659	0.31454	0.0505231	0.803538	0.196462	Brown / Dark-brown	Brown	Correct	0.262622	0.488761	0.248616	2.02223e-30	1.45099e-13	Undefined	Undefined	Pale	Undefined	Undefined
RBV061	0.129557	0.287862	0.582581	Undefined1	Intermediate-brown	NA	NA	NA	0.0163579	0.156357	0.795218	0.0320666	0.524792	0.475208	Brown / Dark-brown	Brown	Correct	0.307054	0.0961864	0.57055	0.0262066	3.2174e-06	Intermediate	Intermediate	Pale	Incorrect	Incorrect
RBV063	0.0503227	0.113551	0.836126	Brown	Brown	Intermediate	Incorrect	Incorrect	0.315215	0.17679	0.500464	0.00753097	0.985485	0.0145155	Blond / Dark-blond	Brown	Incorrect	0.225446	0.137667	0.594119	0.0427457	2.16695e-05	Intermediate	Intermediate	Intermediate	Correct	Correct
RBV064	0.0898753	0.131696	0.778429	Brown	Brown	Brown	Correct	Correct	0.0289011	0.000865995	0.541695	0.428538	0.0689805	0.93102	Black / Dark-brown	Brown	Correct	0.0389987	0.0804554	0.698781	0.175433	0.00633215	Intermediate3	Intermediate to dark	Pale	Incorrect	Incorrect
RBV065	0.883508	0.0729258	0.0435664	Blue	Blue	Blue	Correct	Correct	0.734384	0.004758	0.226341	0.034517	0.960702	0.0392981	Blond	Blond	Correct	0.110289	0.222371	0.661991	0.00523059	0.000117705	Intermediate	Intermediate	Intermediate	Correct	Correct
RBV066	0.932343	0.046234	0.0214228	Blue	Blue	Blue	Correct	Correct	0.560901	0.0116504	0.388618	0.0388299	0.896206	0.103794	Brown / Dark-brown	Brown	Correct	0.237334	0.305834	0.443054	0.0127001	0.00107745	Undefined	Undefined	Intermediate	Undefined	Undefined
RBV067	0.140879	0.152456	0.706665	Brown	Brown	NA	NA	NA	0.408105	0.00297598	0.480504	0.108415	0.788623	0.211377	Brown / Dark-brown	Brown	Correct	0.0365164	0.102465	0.81033	0.0436288	0.00705925	Intermediate	Intermediate	Pale	Incorrect	Incorrect
RBV068	0.250783	0.163046	0.586171	Undefined1	Intermediate-brown	Brown	Uncertain	Correct	0.288951	0.00137017	0.544044	0.165634	0.607302	0.392698	Brown / Dark-brown	Brown	Correct	0.0604306	0.0904279	0.724615	0.123782	0.000744695	Intermediate	Intermediate	Pale	Incorrect	Incorrect
RBV069	0.00124016	0.0220417	0.976718	Brown	Brown	Brown	Correct	Correct	0.168963	0.00572933	0.51192	0.313388	0.381183	0.618817	Brown / Dark-brown	Brown	Correct	0.0293325	0.10436	0.866308	2.84304e-11	5.6637e-11	Intermediate	Intermediate	Intermediate	Correct	Correct
RBV071	0.33223	0.31419	0.35358	Intermediate	Intermediate	Brown	Incorrect	Incorrect	0.1004	0.00189961	0.691823	0.205878	0.287638	0.712362	Brown / Dark-brown	Brown	Correct	0.0995845	0.193805	0.673899	0.0282212	0.00449033	Intermediate	Intermediate	Intermediate	Correct	Correct
RBV072	0.726101	0.108666	0.165233	Blue	Blue	Intermediate	Incorrect	Incorrect	0.25944	0.00364753	0.598616	0.138297	0.832601	0.167399	Brown / Dark-brown	Brown	Correct	0.0124014	0.0336302	0.288889	0.0340677	0.631012	Dark-black3	Dark-black to intermediate	Intermediate	Incorrect	Correct
RBV073	0.000422965	0.0263439	0.973233	Brown	Brown	Brown	Correct	Correct	0.0154279	0.00764006	0.781574	0.195358	0.999115	0.000885083	Brown	Brown	Correct	0.0624767	0.0259279	0.893359	2.52603e-16	0.0182366	Intermediate	Intermediate	Intermediate	Correct	Correct
RBV074	0.0222473	0.0903188	0.887434	Brown	Brown	Intermediate	Incorrect	Incorrect	0.0209989	0.00237269	0.804963	0.171666	0.0978979	0.902102	Black / Dark-brown	Brown	Correct	0.0355184	0.0522794	0.629335	0.278202	0.00466523	Intermediate3	Intermediate to dark	Intermediate	Correct	Correct
RBV075	0.000271927	0.0133903	0.986338	Brown	Brown	NA	NA	NA	0.0350792	0.00158262	0.836606	0.126732	0.186052	0.813948	Brown / Dark-brown	Brown	Correct	0.000575571	0.00399607	0.252194	0.694694	0.0485404	Dark	Dark	Intermediate	Incorrect	Incorrect
RBV076	0.925847	0.0570715	0.0170818	Blue	Blue	Blue	Correct	Correct	0.339017	0.0159894	0.577001	0.0679934	0.880317	0.119683	Brown / Dark-brown	Brown	Correct	0.0399409	0.182035	0.735752	0.00667018	0.0356022	Intermediate4	Lighter intermediate	Pale	Incorrect	Incorrect
RBV077	0.0123398	0.122135	0.865525	Brown	Brown	NA	NA	NA	0.0338873	0.0011188	0.711655	0.253339	0.129765	0.870235	Brown / Dark-brown	Brown	Correct	0.0988534	0.205554	0.654813	0.03687	0.00390998	Intermediate	Intermediate	Pale	Incorrect	Incorrect
RBV079	0.000175021	0.0123781	0.987447	Brown	Brown	Brown	Correct	Correct	0.00896283	0.00387469	0.507014	0.480148	0.0565477	0.943452	Black / Dark-brown	Brown	Correct	0.0897279	0.137098	0.773174	5.37503e-16	1.97067e-19	Intermediate	Intermediate	Intermediate	Correct	Correct
RBV080	0.0016832	0.0394448	0.958872	Brown	Brown	Brown	Correct	Correct	0.0213245	0.000218072	0.517779	0.460679	0.038152	0.961848	Black / Dark-brown	Brown	Correct	0.0144275	0.0297241	0.416782	0.154146	0.384921	Undefined	Undefined	Intermediate	Undefined	Undefined
RBV081	0.0569348	0.0891772	0.853888	Brown	Brown	Brown	Correct	Correct	0.087397	0.00500907	0.748072	0.159522	0.458537	0.541463	Brown / Dark-brown	Brown	Correct	0.00615321	0.0045457	0.0881472	0.518192	0.382961	Dark3	Dark to dark-black	Intermediate	Incorrect	Incorrect
RBV082	0.18443	0.150207	0.665363	Undefined1	Intermediate-brown	Brown	Uncertain	Correct	0.549009	0.0357827	0.37649	0.0387183	0.999997	3.12575e-06	Blond / Dark-blond	Brown	Incorrect	0.0562576	0.101871	0.815152	2.54663e-17	0.0267191	Intermediate	Intermediate	Pale	Incorrect	Incorrect
RBV084	0.000893128	0.0210921	0.978015	Brown	Brown	Brown	Correct	Correct	0.0569166	0.000270379	0.439875	0.502938	0.103148	0.896852	Brown / Dark-brown	Brown	Correct	0.075141	0.0753133	0.836214	0.013321	1.08059e-05	Intermediate	Intermediate	Pale	Incorrect	Incorrect
RBV085	0.0503227	0.113551	0.836126	Brown	Brown	Brown	Correct	Correct	0.190888	0.00164814	0.630326	0.177138	0.518694	0.481306	Brown / Dark-brown	Brown	Correct	2.07952e-14	3.00413e-17	0.970191	0.0297913	1.74496e-05	Intermediate	Intermediate	Intermediate	Correct	Correct
RBV086	0.0821771	0.141998	0.775825	Brown	Brown	Intermediate	Incorrect	Incorrect	0.0967065	0.000456811	0.57965	0.323186	0.340767	0.659233	Brown / Dark-brown	Brown	Correct	0.0174072	0.0624818	0.884821	0.0319773	0.00331233	Intermediate	Intermediate	Pale	Incorrect	Incorrect
RBV087	0.0503227	0.113551	0.836126	Brown	Brown	Brown	Correct	Correct	0.282199	0.00298604	0.578456	0.136359	0.558435	0.441565	Brown / Dark-brown	Brown	Correct	0.022944	0.113621	0.858307	1.18066e-18	0.00512785	Intermediate	Intermediate	Pale	Incorrect	Incorrect
RBV088	0.000127314	0.00682898	0.993044	Brown	Brown	Brown	Correct	Correct	0.0208489	0.000220077	0.527301	0.45163	0.0334329	0.966567	Black / Dark-brown	Black	Correct	9.24088e-18	2.21683e-20	0.00173273	0.0484532	0.949814	Dark-black	Dark-black	Pale	Incorrect	Incorrect
RBV089	0.195666	0.247777	0.556557	Undefined1	Intermediate-brown	Intermediate	Uncertain	Correct	0.405161	0.00286701	0.466744	0.125228	0.756057	0.243943	Brown / Dark-brown	Brown	Correct	0.0447977	0.110626	0.797113	0.042924	0.00453905	Intermediate	Intermediate	Pale	Incorrect	Incorrect
RBV090	0.948341	0.0375409	0.0141177	Blue	Blue	Blue	Correct	Correct	0.63909	0.00494385	0.306979	0.0489869	0.928124	0.0718763	Blond / Dark-blond	Blond	Correct	2.9541e-13	1.7583e-16	0.661874	0.229045	0.109082	Intermediate3	Intermediate to dark	Pale	Incorrect	Incorrect
RBV091	5.942e-05	0.00530513	0.994635	Brown	Brown	Brown	Correct	Correct	0.0356988	0.00220693	0.455844	0.50625	0.0726938	0.927306	Black / Dark-brown	Brown	Correct	0.0179341	0.0948606	0.887205	1.6333e-09	1.07795e-09	Intermediate	Intermediate	Dark	Incorrect	Incorrect
RBV093	0.000222877	0.0139892	0.985788	Brown	Brown	NA	NA	NA	0.0251119	0.000576632	0.655506	0.318806	0.0991764	0.900824	Black / Dark-brown	NA	NA	0.00157393	0.00925343	0.504127	0.201436	0.283609	Intermediate3	Intermediate to dark	Intermediate	Correct	Correct
RBV094	0.250783	0.163046	0.586171	Undefined1	Intermediate-brown	NA	NA	NA	0.146696	0.342812	0.482028	0.0284634	0.850685	0.149315	Brown / Dark-brown	Brown	Correct	0.0223683	0.0660683	0.819392	0.084129	0.00804225	Intermediate	Intermediate	Pale	Incorrect	Incorrect
RBV095	0.18443	0.150207	0.665363	Undefined1	Intermediate-brown	Brown	Uncertain	Correct	0.311337	0.00463404	0.562675	0.121354	0.631196	0.368804	Brown / Dark-brown	Brown	Correct	0.0195623	0.0804665	0.796224	0.0815246	0.0222228	Intermediate	Intermediate	Pale	Incorrect	Incorrect
RBV096	0.874179	0.0591525	0.0666683	Blue	Blue	Blue	Correct	Correct	0.33001	0.00674796	0.568049	0.0951928	0.810723	0.189277	Brown / Dark-brown	Brown	Correct	9.26289e-16	2.41605e-18	0.0627641	0.0431807	0.894055	Dark-black	Dark-black	Pale	Incorrect	Incorrect
RBV097	0.0771285	0.0909185	0.831953	Brown	Brown	Brown	Correct	Correct	0.109265	0.000820828	0.551136	0.338779	0.243209	0.756791	Brown / Dark-brown	Brown	Correct	0.00329667	0.00284108	0.183186	0.617696	0.19298	Dark3	Dark to dark-black	Intermediate	Incorrect	Incorrect
RBV099	0.084155	0.188432	0.727413	Brown	Brown	Brown	Correct	Correct	0.0613847	0.00830351	0.804106	0.126206	0.266412	0.733588	Brown / Dark-brown	Brown	Correct	6.40934e-15	7.69551e-18	0.0957562	0.0829971	0.821247	Dark-black	Dark-black	Pale	Incorrect	Incorrect
RBV101	0.0503227	0.113551	0.836126	Brown	Brown	Intermediate	Incorrect	Incorrect	0.175077	0.00396396	0.740326	0.0806332	0.610071	0.389929	Brown / Dark-brown	Brown	Correct	0.00709335	0.0478595	0.791114	0.0873378	0.0665955	Intermediate	Intermediate	Intermediate	Correct	Correct
RBV102	0.0122297	0.0500343	0.937736	Brown	Brown	Brown	Correct	Correct	0.104307	0.00276769	0.713135	0.17979	0.238526	0.761474	Brown / Dark-brown	Brown	Correct	0.0598384	0.0916317	0.847982	3.07344e-19	0.000547425	Intermediate	Intermediate	Dark	Incorrect	Incorrect
RBV104	0.000581138	0.0171922	0.982227	Brown	Brown	Brown	Correct	Correct	0.113013	0.0119141	0.584994	0.290079	0.36012	0.63988	Brown / Dark-brown	Brown	Correct	0.00279411	0.0459898	0.951216	1.2989e-10	6.38721e-09	Intermediate	Intermediate	Pale	Incorrect	Incorrect
RBV107	0.0209638	0.0656791	0.913357	Brown	Brown	Brown	Correct	Correct	0.0286321	0.00028505	0.483589	0.487493	0.0493309	0.950669	Black / Dark-brown	Black	Correct	0.0012231	0.000670115	0.0339988	0.31752	0.646588	Dark-black3	Dark-black to dark	Pale	Incorrect	Incorrect
RBV109	0.00100599	0.0348252	0.964169	Brown	Brown	Brown	Correct	Correct	0.215471	0.0614406	0.599611	0.123477	0.510217	0.489783	Brown / Dark-brown	Brown	Correct	0.0170338	0.0673265	0.91564	8.24252e-17	6.39957e-22	Intermediate	Intermediate	Intermediate	Correct	Correct
RG002	0.000271927	0.0133903	0.986338	Brown	Brown	NA	NA	NA	0.0669625	0.000821059	0.611059	0.321158	0.0970945	0.902906	Black / Dark-brown	NA	NA	0.0115912	0.0313465	0.523375	4.67442e-18	0.433688	Intermediate3	Intermediate to dark-black	NA	Undefined	Undefined
RG004	0.0990307	0.134249	0.76672	Brown	Brown	Intermediate	Incorrect	Incorrect	0.348137	0.0125161	0.576219	0.0631286	0.760711	0.239289	Brown / Dark-brown	Brown	Correct	0.0366507	0.105781	0.707398	0.0655223	0.084648	Intermediate	Intermediate	Pale	Incorrect	Incorrect
RG005	0.000271927	0.0133903	0.986338	Brown	Brown	Brown	Correct	Correct	0.059685	0.000201116	0.527498	0.412616	0.143565	0.856435	Brown / Dark-brown	Brown	Correct	0.0154897	0.052222	0.894454	0.0372332	0.000601359	Intermediate	Intermediate	NA	Undefined	Undefined
RG007	0.00257208	0.0481164	0.949312	Brown	Brown	Intermediate	Incorrect	Incorrect	0.0238219	0.000461015	0.533902	0.441815	0.0515994	0.948401	Black / Dark-brown	Brown	Correct	0.0464779	0.0433704	0.387319	0.490433	0.0324002	Undefined	Undefined	NA	Undefined	Undefined
RG008	0.948905	0.0354136	0.0156814	Blue	Blue	NA	NA	NA	0.681898	0.00531594	0.278447	0.0343389	0.952357	0.047643	Blond / Dark-blond	NA	NA	0.0301112	0.201757	0.656254	0.0314712	0.080406	Intermediate	Intermediate	Pale	Incorrect	Incorrect
RG010	0.0990307	0.134249	0.76672	Brown	Brown	Intermediate	Incorrect	Incorrect	0.337831	0.00133134	0.480093	0.180745	0.654136	0.345864	Brown / Dark-brown	Brown	Correct	0.00580378	0.0251215	0.382166	0.105062	0.481846	Undefined	Undefined	Pale	Undefined	Undefined
RG011	0.84781	0.0876628	0.0645269	Blue	Blue	Intermediate	Incorrect	Incorrect	0.668352	0.00727273	0.28305	0.0413256	0.945872	0.054128	Blond / Dark-blond	Brown	Incorrect	0.0085583	0.0690226	0.409973	0.0403625	0.472083	Undefined	Undefined	Pale	Undefined	Undefined
RG012	0.000516305	0.0252285	0.974255	Brown	Brown	Brown	Correct	Correct	0.0208108	0.000360211	0.590267	0.388562	0.0420464	0.957954	Black / Dark-brown	Black	Correct	0.0343532	0.0817317	0.618408	0.25099	0.0145167	Intermediate3	Intermediate to dark	Pale	Incorrect	Incorrect
RG013	0.00100599	0.0348252	0.964169	Brown	Brown	Brown	Correct	Correct	0.139378	0.00278591	0.678749	0.179087	0.486808	0.513192	Brown / Dark-brown	Brown	Correct	0.0209178	0.116279	0.819442	0.0427015	0.00065893	Intermediate	Intermediate	Intermediate	Correct	Correct
RG014	0.049186	0.127248	0.823566	Brown	Brown	NA	NA	NA	0.0208619	0.000318138	0.504544	0.474276	0.0636896	0.93631	Black / Dark-brown	NA	NA	0.367297	0.0835301	0.549138	1.31283e-19	3.47378e-05	Intermediate	Intermediate	NA	Undefined	Undefined
RG015	0.0990307	0.134249	0.76672	Brown	Brown	Intermediate	Incorrect	Incorrect	0.326534	0.0017312	0.485807	0.185928	0.657178	0.342822	Brown / Dark-brown	Brown	Correct	0.00387848	0.0195428	0.474444	0.431565	0.0705705	Undefined	Undefined	Pale	Undefined	Undefined
RG016	0.000271927	0.0133903	0.986338	Brown	Brown	NA	NA	NA	0.0955247	0.00093612	0.66963	0.23391	0.231215	0.768785	Brown / Dark-brown	Brown	Correct	0.0044066	0.0258113	0.511387	0.440689	0.0177069	Intermediate3	Intermediate to dark	Intermediate	Correct	Correct
RG017	0.33223	0.31419	0.35358	Intermediate	Intermediate	NA	NA	NA	0.0899332	0.00521292	0.807882	0.0969716	0.450946	0.549054	Brown / Dark-brown	Brown	Correct	0.0670021	0.158648	0.761316	0.0116812	0.00135301	Intermediate4	Lighter intermediate	NA	Undefined	Undefined
RG018	5.942e-05	0.00530513	0.994635	Brown	Brown	Brown	Correct	Correct	0.0328359	0.000924756	0.446412	0.519828	0.101181	0.898819	Brown / Dark-brown	NA	NA	0.0214808	0.084527	0.893992	7.3188e-11	3.26345e-13	Intermediate	Intermediate	Pale	Incorrect	Incorrect
RG019	0.00702513	0.143869	0.849106	Brown	Brown	NA	NA	NA	0.0198435	0.000551333	0.658558	0.321047	0.0706895	0.92931	Black / Dark-brown	NA	NA	0.364823	0.253012	0.380361	0.00153018	0.000274324	Undefined	Undefined	Intermediate	Undefined	Undefined
RG020	0.00451266	0.056385	0.939102	Brown	Brown	Brown	Correct	Correct	0.132999	0.0055476	0.751532	0.109921	0.455208	0.544792	Brown / Dark-brown	NA	NA	0.033204	0.126481	0.783254	0.0538711	0.00319056	Intermediate	Intermediate	Pale	Incorrect	Incorrect
RG051	0.349515	0.225489	0.424996	Intermediate	Intermediate	Intermediate	Correct	Correct	0.249704	0.00246274	0.663183	0.0846496	0.800859	0.199141	Brown / Dark-brown	NA	NA	0.122253	0.186054	0.644772	0.0469116	9.32919e-06	Intermediate	Intermediate	Pale	Incorrect	Incorrect
RG052	0.250076	0.238329	0.511595	Undefined1	Intermediate-brown	Intermediate	Uncertain	Correct	0.398645	0.00329558	0.467516	0.130544	0.812817	0.187183	Brown / Dark-brown	NA	NA	0.041074	0.179345	0.779047	0.000446499	8.70983e-05	Intermediate4	Lighter intermediate	Pale	Incorrect	Incorrect
RG061	0.0123398	0.122135	0.865525	Brown	Brown	Intermediate	Incorrect	Incorrect	0.0852372	0.029264	0.745938	0.139561	0.522623	0.477377	Brown / Dark-brown	NA	NA	0.298159	0.130041	0.539465	0.0321234	0.0002116	Intermediate	Intermediate	Pale	Incorrect	Incorrect
RG062	0.00213493	0.0444017	0.953463	Brown	Brown	Brown	Correct	Correct	0.154481	0.00786173	0.74024	0.0974171	0.702356	0.297644	Brown / Dark-brown	NA	NA	0.0230568	0.067968	0.878217	0.0299897	0.000768243	Intermediate	Intermediate	Pale	Incorrect	Incorrect
RG063	0.18443	0.150207	0.665363	Undefined1	Intermediate-brown	Brown	Uncertain	Correct	0.382071	0.00471574	0.52549	0.0877231	0.805009	0.194991	Brown / Dark-brown	NA	NA	0.0302571	0.0855962	0.812348	0.0620229	0.00977552	Intermediate	Intermediate	Pale	Incorrect	Incorrect
RIB001	0.563429	0.255542	0.181028	Undefined2	Intermediate-blue	Brown	Uncertain	Incorrect	0.144744	0.00511824	0.696722	0.153416	0.384666	0.615334	Brown / Dark-brown	NA	NA	0.407542	0.218506	0.365475	0.00584128	0.00263562	Undefined	Undefined	Intermediate	Undefined	Undefined
RIB002	0.000141159	0.00803117	0.991828	Brown	Brown	Brown	Correct	Correct	0.0460603	0.000391734	0.600805	0.352743	0.170327	0.829673	Brown / Dark-brown	NA	NA	0.198618	0.0643229	0.72507	9.7558e-18	0.0119895	Intermediate4	Lighter intermediate	Intermediate	Correct	Correct
RIB003	0.000418352	0.016445	0.983137	Brown	Brown	Brown	Correct	Correct	0.183673	0.0055349	0.394092	0.4167	0.411552	0.588448	Brown / Dark-brown	NA	NA	0.0112529	0.151868	0.836879	9.95564e-12	1.90553e-09	Intermediate4	Lighter intermediate	Pale	Incorrect	Incorrect
RIB004	0.000516305	0.0252285	0.974255	Brown	Brown	Brown	Correct	Correct	0.0269128	0.00114313	0.758186	0.213758	0.112368	0.887632	Brown / Dark-brown	NA	NA	0.0326405	0.113774	0.809809	0.0421116	0.00166484	Intermediate	Intermediate	Pale	Incorrect	Incorrect
RIB005	0.0990307	0.134249	0.76672	Brown	Brown	Brown	Correct	Correct	0.410419	0.0118191	0.517554	0.0602072	0.818436	0.181564	Brown / Dark-brown	NA	NA	0.035289	0.0918075	0.845067	0.0272139	0.00062267	Intermediate	Intermediate	Pale	Incorrect	Incorrect
RIB006	0.0255185	0.0627224	0.911759	Brown	Brown	Brown	Correct	Correct	0.104246	0.0012861	0.648541	0.245927	0.248332	0.751668	Brown / Dark-brown	NA	NA	0.00157515	0.00466789	0.263338	0.369409	0.36101	Undefined	Undefined	Intermediate	Undefined	Undefined
RIB008	0.00109934	0.0322726	0.966628	Brown	Brown	Brown	Correct	Correct	0.0294525	0.0907851	0.827264	0.0524987	0.578744	0.421256	Brown / Dark-brown	NA	NA	0.135771	0.0691791	0.603042	0.191565	0.000442514	Intermediate3	Intermediate to dark	Pale	Incorrect	Incorrect
RIB009	0.911091	0.056597	0.032312	Blue	Blue	Blue	Correct	Correct	0.496097	0.0304937	0.448607	0.0248024	0.911691	0.088309	Blond / Dark-blond	Brown	Incorrect	0.178886	0.168881	0.652233	1.06695e-20	3.95553e-07	Intermediate	Intermediate	Pale	Incorrect	Incorrect
RIB010	0.649894	0.121839	0.228267	Undefined2	Intermediate-blue	Intermediate	Uncertain	Correct	0.360045	0.0258079	0.491722	0.122425	0.736243	0.263757	Brown / Dark-brown	NA	NA	0.0329279	0.139622	0.82745	3.6838e-11	3.42317e-09	Intermediate	Intermediate	Dark	Incorrect	Incorrect
RIB011	0.0503227	0.113551	0.836126	Brown	Brown	NA	NA	NA	0.315825	0.00204398	0.553566	0.128565	0.660361	0.339639	Brown / Dark-brown	NA	NA	0.0130602	0.0438646	0.832134	0.100219	0.0107224	Intermediate	Intermediate	Intermediate	Correct	Correct
RIB012	0.00109934	0.0322726	0.966628	Brown	Brown	Intermediate	Incorrect	Incorrect	0.0219062	0.000281842	0.593495	0.384317	0.041507	0.958493	Black / Dark-brown	Brown	Correct	0.0171574	0.068439	0.709422	0.160666	0.0443153	Intermediate4	Darker intermediate	Intermediate	Correct	Correct
RZ001	0.195666	0.247777	0.556557	Undefined1	Intermediate-brown	Brown	Uncertain	Correct	0.394453	0.0116192	0.522903	0.0710252	0.833746	0.166254	Brown / Dark-brown	NA	NA	0.0863663	0.126645	0.772503	0.0139483	0.000537355	Intermediate	Intermediate	Intermediate	Correct	Correct
RZ002	0.726101	0.108666	0.165233	Blue	Blue	Blue	Correct	Correct	0.412242	0.00320968	0.492772	0.091776	0.893119	0.106881	Brown / Dark-brown	NA	NA	0.0270512	0.0790843	0.557058	0.301189	0.0356168	Intermediate3	Intermediate to dark	Intermediate	Correct	Correct
RZ010	0.00100599	0.0348252	0.964169	Brown	Brown	Intermediate	Incorrect	Incorrect	0.169579	0.00136109	0.634433	0.194627	0.422706	0.577294	Brown / Dark-brown	NA	NA	0.0200925	0.10175	0.877935	6.07029e-19	0.00022211	Intermediate	Intermediate	Pale	Incorrect	Incorrect
RZ015	0.143336	0.227376	0.629288	Undefined1	Intermediate-brown	Intermediate	Uncertain	Correct	0.581652	0.00730128	0.381122	0.0299249	0.933956	0.0660438	Blond / Dark-blond	Brown	Incorrect	0.0315949	0.133469	0.825301	0.00949318	0.00014202	Intermediate	Intermediate	Intermediate	Correct	Correct
RZ026	0.0123398	0.122135	0.865525	Brown	Brown	Intermediate	Incorrect	Incorrect	0.0401559	0.000569268	0.607861	0.351414	0.0965433	0.903457	Black / Dark-brown	Black	Correct	0.102763	0.143312	0.735011	0.0188405	7.27343e-05	Intermediate	Intermediate	Intermediate	Correct	Correct
RZ028	0.0990307	0.134249	0.76672	Brown	Brown	Brown	Correct	Correct	0.587834	0.0652792	0.327317	0.0195698	0.967333	0.0326668	Blond / Dark-blond	Blond	Correct	0.213568	0.257408	0.529024	1.29696e-17	2.13799e-21	Intermediate	Intermediate	Pale	Incorrect	Incorrect
RZ037	0.0279385	0.0728391	0.899222	Brown	Brown	Brown	Correct	Correct	0.109265	0.000820828	0.551136	0.338779	0.243209	0.756791	Brown / Dark-brown	NA	NA	1.95545e-15	1.4594e-18	0.0245158	0.20472	0.770764	Dark-black	Dark-black	Intermediate	Incorrect	Incorrect
RZ040	0.00109934	0.0322726	0.966628	Brown	Brown	Brown	Correct	Correct	0.0415682	0.000567566	0.724584	0.23328	0.13659	0.86341	Brown / Dark-brown	NA	NA	0.01401	0.0284275	0.850949	0.10649	0.000123924	Intermediate	Intermediate	Intermediate	Correct	Correct
RZ041	0.143336	0.227376	0.629288	Undefined1	Intermediate-brown	Brown	Uncertain	Correct	0.410243	0.00279795	0.477054	0.109905	0.782297	0.217703	Brown / Dark-brown	Red	Incorrect	0.0398669	0.113574	0.803366	0.0427942	0.000398887	Intermediate	Intermediate	Intermediate	Correct	Correct
RZ043	0.969215	0.0269727	0.00381248	Blue	Blue	Blue	Correct	Correct	0.580413	0.0249001	0.375876	0.0188105	0.977361	0.0226387	Blond / Dark-blond	Blond	Correct	0.175455	0.24943	0.529647	0.0176904	0.0277766	Intermediate	Intermediate	Pale	Incorrect	Incorrect
NA: not assigned
1 Prediction probabilities between 0.5 and 0.7 can indicate intermediate-brown phenotypes.
2 Prediction probabilities between 0.5 and 0.7 can indicate intermediate-blue phenotypes.
3 Prediction significantly affected by second category, and will be a mix of the two highest categories.
4 Intermediate is predicted however it will be affected by the second highest category and will appear darker if Dark/Dark-Black and lighter if Very Pale/Pale.
